# Supplementary material for: Antibacterial gene transfer across the tree of life
Source: eLife. 2014 Nov 25;3:e04266. doi: 10.7554/eLife.04266 (PMC4241558; doi:10.7554/eLife.04266)
Supplement: Supplementary file 1. — Primers, field samples, and bacterial strains used in this study. DOI: http://dx.doi.org/10.7554/eLife.04266.019 [file elife04266s001.xlsx]

## Sheet: Primers
Target	Forward Primer (5’-3’)	Reverse Primer (5’-3’)
S. moellendorffii GH25 muramidase	ATGGACGTAAGTAGCTACCAAGG	TCAGCCTTTGGCGAGCTTC
Aciduliprofundum GH25 muramidase, degenerate	ATGTKTCCCACTGGCAGG	CCACCCTGTCATCGTAGAAGA
Aphid GH25 muramidase, degenerate	CTYTGGGGAGCATAYCATTTTGG	TTTTWCCATCKGTRTAYTGCCATAA
Aciduliprofundum GH25 muramidase integration	GGGTGCCTCTCCTCCAATCCCC	CCACTCACCCCCGATACATTTCC
S. moellendorffii GH25 muramidase integration	ATGGCGTTTCATTGCTTGATCTTT	GTTGTAACATTTTTGCGCTGGAGTA
A. boonei GH25 muramidase, qPCR	TCCCACTGGCAGGGAAATGTGAACT	ATCCTGATGCGTGTGCCTTCTCCA
A. boonei elongation factor 1a, qPCR	TGTTCATCGGCCATGTTGACCACG	GCTCTTTCCGAGTTTCTCTGCCTCCT

## Sheet: Field Samples
Taxon	Isolate, strain, or species	Origin/Distribution
Aciduliprofundum	Lau09-654	Eastern Lau Spreading Center deep-sea vents
	Lau09-664
	Lau09-781
	Lau09-1713
	A. boonei-T469
	Lau09-1128
	Mar08-237A	Mid-Atlantic Ridge deep-sea vents
	Mar08-339
	Mar08-368
	Mar08-641
	Epr07-39	East Pacific Rise deep-sea vents
	Epr07-159
Selaginella	S. moellendorffii	China
	S. braunii	China
	S. uncinata	China
	S. lepidophylla	North America
	S. sanguinolenta	Japan
	S. stauntoniana	China
Aphidinae	Acyrthosiphon pisum	Worldwide
	Pleotrichophorus utensis	United States
	Artemisaphis artemisicola	North America
	Uroleucon erigeronensis	North America
	Aphis varians	North America
	Aphis lupini	United States
	Cedoaphis sp.	North America
	Aphthargelia symphoricarpi	North America
	Braggia sp.	United States
WO	WORiA	Drosophila simulans
	WOCauB3	Cadra cautella
	WOVitA4	Nasonia vitripennis
Note: Aciduliprofundum strains were cultured from samples obtained from hydrothermal vents in the indicated regions. Selaginella species were obtained from a commercial nursery (Plant Delights Nursery, North Carolina, USA). Aphid samples were generously provided by Patrick Abbot (Vanderbilt University, Nashville, TN). WO sequences were pulled from high throughput phage sequencing preparations of …

## Sheet: Bacterial Strains
Species/strain	Source
Bacillus megaterium	Ward’s Scientific
Bacillus subtilis ATCC 19659	Microbiologics, Inc.
Paenibacillus polymyxa ATCC 842	Microbiologics, Inc.
Paenibacillus polymyxa ATCC 7070	Microbiologics, Inc.
Listeria grayi ATCC 25401	Microbiologics, Inc.
Staphylococcus epidermidis ATCC 49134	Microbiologics, Inc.
Enterococcus saccharolyticus ATCC 43076	Microbiologics, Inc.
Micrococcus luteus ATCC 49732	Microbiologics, Inc.
Enterobacter cloacae	Ward’s Scientific
Escherichia coli	Ward’s Scientific
Serratia marcescens	Ward’s Scientific
Deinococcus radiodurans ATCC 13939	Microbiologics, Inc.
Note: American Type Culture Collection (ATCC) reference strain is indicated when available.
