# Supplementary material for: Antibacterial gene transfer across the tree of life
Source: eLife. 2014 Nov 25;3:e04266. doi: 10.7554/eLife.04266 (PMC4241558; doi:10.7554/eLife.04266)
Supplement: Supplementary file 2. — Identity matrix of GH25 muramidases. DOI: http://dx.doi.org/10.7554/eLife.04266.020 [file elife04266s002.xlsx]

## Sheet: Supplemental File 2 - Identity 
	YP001787252	YP003856822	YP001396216	CBW25764	YP001315006	ZP07373443	YP002543617	ZP01228052	YP004043802	ZP02862355	ZP06623100	ZP03127883	ZP00054097	BAJ46211	WOVitA4	WOCauB3	ZP00372884	ZP05072991	NP713177	ZP08473915	YP003308507	EGH98959	ZP00680581	YP699978	YP003562779	YP168461	NP353264	YP002361024	YP001758146	YP004090332	ZP03971177	ZP06473566	ZP07990127	YP004273698	YP121745	EGK21703	EFZ58327	ZP08492595	ZP07109811	ZP03272127	ZP01622499	YP003869492	CBA18122	ZP04208553	LAU1128	MAR641	MAR368	MAR339	MAR237A
YP001787252	100	30.5	35.8	22.9	21.1	23.5	22.4	23.4	25.9	28.4	28.1	24.2	27.2	26.6	25.1	30.2	31.7	28	26.9	22.3	23.8	25.5	28	39.1	31.1	26	26.2	25	23	28.9	25.6	27.4	26.2	28.9	27.2	23.7	24.7	24.5	26.6	28.5	30.6	27.5	25.4	28.1	26.5	25.4	26	26.4	26
YP003856822	30.5	100	52.7	24.2	19.6	19.6	21.1	22.5	26.4	26.1	23.4	21.2	25.3	25.3	20.8	25.9	25.9	25	25.8	20.6	24.7	27	22.5	34.6	31.3	20.9	22.4	24.9	24.4	24.9	23.2	27.6	25.3	26.8	24.6	24.2	25.3	27.1	28.6	29.7	29.2	27.6	27	27.1	30.7	33	33	32.8	33.5
YP001396216	35.8	52.7	100	20.5	20.6	21.6	20.6	23.6	26.9	24.5	25	23.7	23.7	25.3	23	29.1	28	27.1	26.3	22.2	23.2	26.5	25	32.5	28.1	23	25.5	24.4	23.9	23.8	24.2	28.6	26.8	28.4	25.1	22.2	23.2	27.6	29.7	30.7	30.7	27.1	28.6	26	30.1	30.7	30.7	31.6	31.3
CBW25764	22.9	24.2	20.5	100	46.4	34.9	37	38.6	26.8	21.1	24.6	25.5	30.1	27.7	28.3	33.7	32.1	21.6	23	19.4	23.5	23.5	21.5	24	23.7	22.2	19.2	22.1	22.1	19.7	27.8	27.4	26.2	21.2	20.9	22.8	23.8	23.7	22.7	25.3	25.8	27.8	24.1	22.1	24.4	23.5	22.9	22.2	22.9
YP001315006	21.1	19.6	20.6	46.4	100	34.3	33.3	31.8	21.1	20	19.9	23.9	25.8	25.9	26.3	30.5	31.5	21.5	23.1	20.1	22.6	24	23	20.3	20.5	20.2	21.1	23.6	23.1	22.6	22	25.1	22.4	18.6	22.8	20.6	21.1	23.5	22	21.5	21.5	25.6	25.5	21.3	22.8	22.3	22.3	22.7	22.8
ZP07373443	23.5	19.6	21.6	34.9	34.3	100	58.6	57.8	23.6	18.5	18.3	26.4	32.5	26.2	26.2	29.4	27.3	25.3	18.3	20.8	21.8	21	20	22.8	23.2	20.6	18.6	19	19.5	18.1	26.8	30.3	26.5	21.5	22.8	21	21.5	22.1	22.6	22.2	25.8	25.6	23.1	24.5	24.8	22.8	22.8	22.7	22.8
YP002543617	22.4	21.1	20.6	37	33.3	58.6	100	56.3	24.6	17.9	16.8	26.4	33.5	28.3	28.3	30.4	29.4	23.7	21.8	20.3	18.3	20	20	23.9	25.3	21.6	22.6	20.5	20.5	19.2	24.7	29.8	29.1	22.6	24.4	25.6	24.1	23.1	22.6	25.8	29.9	28.1	24.6	23.5	25.5	22.2	22.8	22.1	22.2
ZP01228052	23.4	22.5	23.6	38.6	31.8	57.8	56.3	100	23.1	19.5	19	25.4	32.5	25	27.7	27.7	27.2	21.6	18.3	17.8	21.8	23	21.5	24.4	25.8	19.6	20.6	20	20	17.5	24.2	31	25.6	22.7	21.4	22.7	21.1	22.2	22.2	22.7	26.8	25.6	24.1	20.9	26.1	26.7	26.7	26	25.6
YP004043802	25.9	26.4	26.9	26.8	21.1	23.6	24.6	23.1	100	25.4	24.7	28.1	28.5	30.9	23.7	31.3	30.7	27.6	34.2	38.3	35.2	26.1	25.1	25.1	29	29.4	31.1	30.6	29.1	28.6	27.8	25.9	29.4	35.4	26.3	30.6	31.6	28.1	27.1	30.2	31.3	31.1	33.7	26.4	26.5	26.6	26.6	25.8	26.6
ZP02862355	28.4	26.1	24.5	21.1	20	18.5	17.9	19.5	25.4	100	43.2	18.7	24.6	22.5	21.9	28.5	26.9	25	28.9	23.7	25.3	27.5	29	36.1	33.3	25.9	24.5	25.4	25.9	27	28.4	27.9	28.2	31.9	30.1	33	34.6	31.1	29.7	28.6	30.7	31.8	32.1	23.4	28.8	29.1	29.1	29.5	29.1
ZP06623100	28.1	23.4	25	24.6	19.9	18.3	16.8	19	24.7	43.2	100	20.6	27	26.4	19.6	32.5	26.7	23.8	28.2	23.7	25.8	27.6	25.6	40.1	33	26.3	25.4	28.4	27.4	28.7	28.6	31	28.4	28	28.7	30.4	31.9	29.2	29.3	31.1	27.5	36	36.2	29.5	26.9	27.7	27.1	27	27.7
ZP03127883	24.2	21.2	23.7	25.5	23.9	26.4	26.4	25.4	28.1	18.7	20.6	100	34.2	35.4	28.9	37.2	34.7	26.9	22.1	17.7	22.7	20.6	19.1	21.3	24.7	22.3	21.9	21.9	22.9	21.3	18.7	22.1	23.7	19.3	20.8	21.4	20.4	23.4	23.4	23.9	22.8	22.2	23.2	26.3	26.6	26.3	27.4	27.2	27.4
ZP00054097	27.2	25.3	23.7	30.1	25.8	32.5	33.5	32.5	28.5	24.6	27	34.2	100	38.7	32.5	43.2	42.5	30.4	28.6	25.1	27.2	26.1	27.1	27.4	29.2	31.3	25.3	27.8	27.8	29.9	29.2	29.8	33.8	26.3	27.6	25.9	26.4	32.5	30.4	28.4	31.4	28.8	29.8	29.9	29.9	29.1	30.2	30.6	30.2
BAJ46211	26.6	25.3	25.3	27.7	25.9	26.2	28.3	25	30.9	22.5	26.4	35.4	38.7	100	41.7	53.7	47.6	28.4	23.3	25	26.6	22.6	24.1	27.5	25.1	24.1	25.1	24.6	27.7	24.7	24.9	25.9	30.9	24.1	23.2	26.4	27.5	26.2	26.2	26.3	28.9	24.6	26.2	29.8	26.8	29	29	29.9	29.5
WOVitA4	25.1	20.8	23	28.3	26.3	26.2	28.3	27.7	23.7	21.9	19.6	28.9	32.5	41.7	100	59.8	60.7	24.7	22.1	20.5	23.2	19.8	19.3	23.3	24.2	23.4	23.4	24.4	24.4	21.5	23.4	26.3	24	23	22.4	26.7	26.7	22.2	22.8	24.7	23.7	26.3	24.2	23.4	27.1	28.2	28.8	29.2	28.8
WOCauB3	30.2	25.9	29.1	33.7	30.5	29.4	30.4	27.7	31.3	28.5	32.5	37.2	43.2	53.7	59.8	100	72.6	32.3	32.6	27.6	28.1	29.6	28.1	29.7	29	29.2	26.2	29.7	31.8	28.5	29.7	31	30.4	28.8	27.3	32.1	33.7	30.9	32.5	32.8	34.9	31.6	32.1	27.2	31.6	32.8	33.3	34.3	33.9
ZP00372884	31.7	25.9	28	32.1	31.5	27.3	29.4	27.2	30.7	26.9	26.7	34.7	42.5	47.6	60.7	72.6	100	30.2	28.5	27.1	28.6	27.1	29.1	28.7	28	28.7	30.3	28.2	29.7	28	29.2	30.5	33	30.9	30.4	30.6	31.6	29.8	29.3	30.7	31.8	32.1	32.1	29.2	32.9	33.9	33.9	35.4	34.5
ZP05072991	28	25	27.1	21.6	21.5	25.3	23.7	21.6	27.6	25	23.8	26.9	30.4	28.4	24.7	32.3	30.2	100	32	32.1	33.7	28.1	26.1	26.8	29.8	33.5	31.6	33.2	32.7	31.3	31.1	36	37.6	33.9	33.5	31.4	32	35.1	34	36.3	37.4	30.6	32.8	28	31.2	29.9	30.5	30.9	30.5
NP713177	26.9	25.8	26.3	23	23.1	18.3	21.8	18.3	34.2	28.9	28.2	22.1	28.6	23.3	22.1	32.6	28.5	32	100	44.8	49	24.9	26.9	32.1	31.4	36.4	37.6	38.8	34.7	37.3	31.1	31.2	32.5	37.5	29.4	34.4	34.9	34	32.5	34	35.6	31	35.9	29.7	28.8	27.5	27.5	27.9	28.1
ZP08473915	22.3	20.6	22.2	19.4	20.1	20.8	20.3	17.8	38.3	23.7	23.7	17.7	25.1	25	20.5	27.6	27.1	32.1	44.8	100	46.6	28	26	27.6	27.3	37.4	44.8	42.1	39.5	34.7	29.6	30.7	30.6	41.1	31.1	34.5	36.1	32.1	31.6	32.1	34.2	29.4	32.5	28.6	28.2	24.2	24.7	25.1	24.7
YP003308507	23.8	24.7	23.2	23.5	22.6	21.8	18.3	21.8	35.2	25.3	25.8	22.7	27.2	26.6	23.2	28.1	28.6	33.7	49	46.6	100	28.5	28	27	30.4	37.4	40.7	40	36.9	37.3	29.1	34.7	31.6	35.4	28.6	33	34	31.6	30.6	31.6	30.6	28.4	29.9	26.6	30.8	28.1	28.1	28.5	28.7
EGH98959	25.5	27	26.5	23.5	24	21	20	23	26.1	27.5	27.6	20.6	26.1	22.6	19.8	29.6	27.1	28.1	24.9	28	28.5	100	58.8	26.5	23.5	28.9	26.1	30	30.5	26.5	31	32	32.2	28.5	31.2	29.1	30.7	32.2	31.2	34.2	34.2	29.5	31.2	23.1	26.9	26	26	26.4	26
ZP00680581	28	22.5	25	21.5	23	20	20	21.5	25.1	29	25.6	19.1	27.1	24.1	19.3	28.1	29.1	26.1	26.9	26	28	58.8	100	27.5	24.5	27	23.2	26.1	26.1	28	27	32	29.1	27	29.6	26.6	27.6	32.7	31.7	30.7	31.7	28	26.6	21.6	32.5	26	26	26.9	26.5
YP699978	39.1	34.6	32.5	24	20.3	22.8	23.9	24.4	25.1	36.1	40.1	21.3	27.4	27.5	23.3	29.7	28.7	26.8	32.1	27.6	27	26.5	27.5	100	36.6	25.6	26.3	28.6	29.1	30.9	31.6	31.3	29.8	29.5	28.1	28.4	29.9	34.4	34.9	34	35.6	32.3	35.2	28.7	34.4	30.1	30.1	28.8	29
YP003562779	31.1	31.3	28.1	23.7	20.5	23.2	25.3	25.8	29	33.3	33	24.7	29.2	25.1	24.2	29	28	29.8	31.4	27.3	30.4	23.5	24.5	36.6	100	29.4	27.6	31	28.9	30.2	32.1	34.5	29.7	32.3	32.8	33.3	31.8	34.9	32.3	34.6	33.5	35.2	35.7	32.1	32.5	30.5	31.1	30.3	31.1
YP168461	26	20.9	23	22.2	20.2	20.6	21.6	19.6	29.4	25.9	26.3	22.3	31.3	24.1	23.4	29.2	28.7	33.5	36.4	37.4	37.4	28.9	27	25.6	29.4	100	51.8	50.5	48.5	30.1	32.7	36.1	33	34.4	35	33.3	34.3	33.5	33	34.5	34	33.5	35.3	29.4	27.7	26.5	27.1	27.5	27.1
NP353264	26.2	22.4	25.5	19.2	21.1	18.6	22.6	20.6	31.1	24.5	25.4	21.9	25.3	25.1	23.4	26.2	30.3	31.6	37.6	44.8	40.7	26.1	23.2	26.3	27.6	51.8	100	55.1	50.5	32.3	30.3	30.8	33.2	39.2	30.7	36	36.5	36.7	36.2	34.7	36.2	34.2	34.5	29	28.5	29.4	29.4	29.8	29.4
YP002361024	25	24.9	24.4	22.1	23.6	19	20.5	20	30.6	25.4	28.4	21.9	27.8	24.6	24.4	29.7	28.2	33.2	38.8	42.1	40	30	26.1	28.6	31	50.5	55.1	100	60.5	31.5	33.7	35.6	35.7	39.3	35.7	35.9	37.4	39.3	38.3	37.2	37.2	32.5	35	29.4	28.3	29.3	29.3	29.7	29.3
YP001758146	23	24.4	23.9	22.1	23.1	19.5	20.5	20	29.1	25.9	27.4	22.9	27.8	27.7	24.4	31.8	29.7	32.7	34.7	39.5	36.9	30.5	26.1	29.1	28.9	48.5	50.5	60.5	100	28.9	32.2	36.1	34.7	35.2	33.7	35.9	36.9	39.3	40.3	36.7	39.3	33	36.5	29.4	30.8	29.8	29.8	30.2	29.8
YP004090332	28.9	24.9	23.8	19.7	22.6	18.1	19.2	17.5	28.6	27	28.7	21.3	29.9	24.7	21.5	28.5	28	31.3	37.3	34.7	37.3	26.5	28	30.9	30.2	30.1	32.3	31.5	28.9	100	27.5	28.4	29.7	31.6	30.8	30.6	30.6	33.7	32.6	33.9	33.3	31.1	32.3	28.5	35.7	30.5	29.9	29.8	29.9
ZP03971177	25.6	23.2	24.2	27.8	22	26.8	24.7	24.2	27.8	28.4	28.6	18.7	29.2	24.9	23.4	29.7	29.2	31.1	31.1	29.6	29.1	31	27	31.6	32.1	32.7	30.3	33.7	32.2	27.5	100	46.2	45.1	35.1	43.4	35.9	36.4	36.6	37.1	38.3	42.5	36.4	41.9	33.8	37.8	33	33.5	34.4	34.1
ZP06473566	27.4	27.6	28.6	27.4	25.1	30.3	29.8	31	25.9	27.9	31	22.1	29.8	25.9	26.3	31	30.5	36	31.2	30.7	34.7	32	32	31.3	34.5	36.1	30.8	35.6	36.1	28.4	46.2	100	49	35.7	46.7	36.5	37.1	40.3	38.3	38.6	40.6	32.3	37.9	33	36.7	35.8	35.2	35	35.2
ZP07990127	26.2	25.3	26.8	26.2	22.4	26.5	29.1	25.6	29.4	28.2	28.4	23.7	33.8	30.9	24	30.4	33	37.6	32.5	30.6	31.6	32.2	29.1	29.8	29.7	33	33.2	35.7	34.7	29.7	45.1	49	100	34.5	48.7	33.5	34.5	38.9	37.8	35.1	41.8	32.8	37.6	33.3	37.6	33.5	34.1	34.4	34.1
YP004273698	28.9	26.8	28.4	21.2	18.6	21.5	22.6	22.7	35.4	31.9	28	19.3	26.3	24.1	23	28.8	30.9	33.9	37.5	41.1	35.4	28.5	27	29.5	32.3	34.4	39.2	39.3	35.2	31.6	35.1	35.7	34.5	100	36.6	49	50.5	42.4	41.4	40.1	43.8	36.6	38.3	30.2	33.8	30.1	30.1	31.1	30.1
YP121745	27.2	24.6	25.1	20.9	22.8	22.8	24.4	21.4	26.3	30.1	28.7	20.8	27.6	23.2	22.4	27.3	30.4	33.5	29.4	31.1	28.6	31.2	29.6	28.1	32.8	35	30.7	35.7	33.7	30.8	43.4	46.7	48.7	36.6	100	38.5	39	44.6	42.5	41.2	43.3	36.5	39.3	34.2	36.3	36.5	36	36.3	36
EGK21703	23.7	24.2	22.2	22.8	20.6	21	25.6	22.7	30.6	33	30.4	21.4	25.9	26.4	26.7	32.1	30.6	31.4	34.4	34.5	33	29.1	26.6	28.4	33.3	33.3	36	35.9	35.9	30.6	35.9	36.5	33.5	49	38.5	100	96.3	42	43.8	40.2	42.8	37.4	39.4	30.3	29.9	29.2	29.2	29.6	29.2
EFZ58327	24.7	25.3	23.2	23.8	21.1	21.5	24.1	21.1	31.6	34.6	31.9	20.4	26.4	27.5	26.7	33.7	31.6	32	34.9	36.1	34	30.7	27.6	29.9	31.8	34.3	36.5	37.4	36.9	30.6	36.4	37.1	34.5	50.5	39	96.3	100	43	44.8	42.3	44.3	39.4	40.4	30.8	29.3	30.3	30.3	30.7	30.3
ZP08492595	24.5	27.1	27.6	23.7	23.5	22.1	23.1	22.2	28.1	31.1	29.2	23.4	32.5	26.2	22.2	30.9	29.8	35.1	34	32.1	31.6	32.2	32.7	34.4	34.9	33.5	36.7	39.3	39.3	33.7	36.6	40.3	38.9	42.4	44.6	42	43	100	83.2	68.6	68.1	35.7	39	31.1	36.8	36.7	37.9	38.8	37.9
ZP07109811	26.6	28.6	29.7	22.7	22	22.6	22.6	22.2	27.1	29.7	29.3	23.4	30.4	26.2	22.8	32.5	29.3	34	32.5	31.6	30.6	31.2	31.7	34.9	32.3	33	36.2	38.3	40.3	32.6	37.1	38.3	37.8	41.4	42.5	43.8	44.8	83.2	100	66.5	64.4	34.2	39.5	33.2	38.1	35.8	36.4	36.7	36.4
ZP03272127	28.5	29.7	30.7	25.3	21.5	22.2	25.8	22.7	30.2	28.6	31.1	23.9	28.4	26.3	24.7	32.8	30.7	36.3	34	32.1	31.6	34.2	30.7	34	34.6	34.5	34.7	37.2	36.7	33.9	38.3	38.6	35.1	40.1	41.2	40.2	42.3	68.6	66.5	100	72.6	36.7	37.9	29.5	31.2	32.8	33.3	34.3	33.9
ZP01622499	30.6	29.2	30.7	25.8	21.5	25.8	29.9	26.8	31.3	30.7	27.5	22.8	31.4	28.9	23.7	34.9	31.8	37.4	35.6	34.2	30.6	34.2	31.7	35.6	33.5	34	36.2	37.2	39.3	33.3	42.5	40.6	41.8	43.8	43.3	42.8	44.3	68.1	64.4	72.6	100	39.3	41.5	31.6	32.5	35.6	36.7	37.6	37.3
YP003869492	27.5	27.6	27.1	27.8	25.6	25.6	28.1	25.6	31.1	31.8	36	22.2	28.8	24.6	26.3	31.6	32.1	30.6	31	29.4	28.4	29.5	28	32.3	35.2	33.5	34.2	32.5	33	31.1	36.4	32.3	32.8	36.6	36.5	37.4	39.4	35.7	34.2	36.7	39.3	100	52	32.8	34.2	37.5	38.1	38.4	38.6
CBA18122	25.4	27	28.6	24.1	25.5	23.1	24.6	24.1	33.7	32.1	36.2	23.2	29.8	26.2	24.2	32.1	32.1	32.8	35.9	32.5	29.9	31.2	26.6	35.2	35.7	35.3	34.5	35	36.5	32.3	41.9	37.9	37.6	38.3	39.3	39.4	40.4	39	39.5	37.9	41.5	52	100	40.3	37.2	37.3	38.4	37.6	38.4
ZP04208553	28.1	27.1	26	22.1	21.3	24.5	23.5	20.9	26.4	23.4	29.5	26.3	29.9	29.8	23.4	27.2	29.2	28	29.7	28.6	26.6	23.1	21.6	28.7	32.1	29.4	29	29.4	29.4	28.5	33.8	33	33.3	30.2	34.2	30.3	30.8	31.1	33.2	29.5	31.6	32.8	40.3	100	40.1	33	34.6	34.4	34.6
LAU1128	26.5	30.7	30.1	24.4	22.8	24.8	25.5	26.1	26.5	28.8	26.9	26.6	29.9	26.8	27.1	31.6	32.9	31.2	28.8	28.2	30.8	26.9	32.5	34.4	32.5	27.7	28.5	28.3	30.8	35.7	37.8	36.7	37.6	33.8	36.3	29.9	29.3	36.8	38.1	31.2	32.5	34.2	37.2	40.1	100	54.2	53.5	54.8	54.2
MAR641	25.4	33	30.7	23.5	22.3	22.8	22.2	26.7	26.6	29.1	27.7	26.3	29.1	29	28.2	32.8	33.9	29.9	27.5	24.2	28.1	26	26	30.1	30.5	26.5	29.4	29.3	29.8	30.5	33	35.8	33.5	30.1	36.5	29.2	30.3	36.7	35.8	32.8	35.6	37.5	37.3	33	54.2	100	98.3	96.6	97.1
MAR368	26	33	30.7	22.9	22.3	22.8	22.8	26.7	26.6	29.1	27.1	27.4	30.2	29	28.8	33.3	33.9	30.5	27.5	24.7	28.1	26	26	30.1	31.1	27.1	29.4	29.3	29.8	29.9	33.5	35.2	34.1	30.1	36	29.2	30.3	37.9	36.4	33.3	36.7	38.1	38.4	34.6	53.5	98.3	100	98.3	98.9
MAR339	26.4	32.8	31.6	22.2	22.7	22.7	22.1	26	25.8	29.5	27	27.2	30.6	29.9	29.2	34.3	35.4	30.9	27.9	25.1	28.5	26.4	26.9	28.8	30.3	27.5	29.8	29.7	30.2	29.8	34.4	35	34.4	31.1	36.3	29.6	30.7	38.8	36.7	34.3	37.6	38.4	37.6	34.4	54.8	96.6	98.3	100	99.4
MAR237A	26	33.5	31.3	22.9	22.8	22.8	22.2	25.6	26.6	29.1	27.7	27.4	30.2	29.5	28.8	33.9	34.5	30.5	28.1	24.7	28.7	26	26.5	29	31.1	27.1	29.4	29.3	29.8	29.9	34.1	35.2	34.1	30.1	36	29.2	30.3	37.9	36.4	33.9	37.3	38.6	38.4	34.6	54.2	97.1	98.9	99.4	100
LAU781	30.2	32.3	33.5	25.4	21.8	25.9	25.9	27.6	27.3	32.9	30.1	25.9	30.5	30	23.1	34.3	29.7	28.7	31.8	27.2	28.3	25.6	26.7	38.3	35.7	28.4	28.6	27.8	31.8	32.1	37.6	36.2	34.5	34.7	35.8	31.6	32.2	36	39	35.1	38	33.9	39	36.8	55.8	57.3	57.3	56.3	56.1
ZP04874596	30.1	31.9	33.5	25.9	21.7	25.8	24.7	25.8	31.1	33.5	32	25.8	32.3	32	24.2	35.7	31.6	31.8	36	29.4	30.5	26.5	28	38.2	36.4	29.5	30.7	31	33	33.9	37.6	37.9	37.9	36.6	36	33.8	35.4	37.8	39.3	35.4	39.5	36.5	39.8	36.9	56.5	57.7	57.7	56.8	56.6
LAU1713	30.8	32.3	33.5	25.4	21.2	24.7	26.4	28.2	26.7	31.1	31.2	26.4	31	29.4	23.1	33.1	29.7	29.2	31.8	26	29.5	25	26.7	38.3	36.3	29.5	30.3	29	31.8	32.7	37	36.8	35.1	34.1	37	32.2	32.8	36	39	35.1	37.4	35.1	38.4	37.9	57.1	58	58	57	56.7
YP063045	20.2	22.2	22.2	22.5	21.1	23	25	24	25.1	25.1	23.6	24	27	26.6	24	32	31	28.6	30	26.1	30	25.5	24	24.1	28.1	24.6	27.1	27.1	28.1	30	34	34.5	37.9	27.6	31.5	29.4	29.4	30	29.1	30.5	32.5	26.6	27.6	28.5	30.7	29.3	29.9	31.4	31
YP001107508	27.4	25.7	28.7	25.2	24.3	23.8	26.2	25.7	28.5	25.2	26.9	21.8	31.8	26	22.7	28.5	29	31.5	32.3	29	31	30	27.6	30.2	32.3	32.3	33.8	34.5	32.5	25.9	39.3	40.1	39.8	34.8	38.8	33.3	34.8	37	36.5	36	36.5	35.5	35.1	30.7	36.2	35.3	34.8	35.7	34.8
YP001105960	22.2	23.2	24.1	20.7	23.2	23.5	24.5	23	24.6	24.1	23.5	21.2	33.2	23.3	20.6	26.2	26.7	27.5	28.1	28.6	26.1	25	23.5	24.6	26	29.1	30	32	32.5	26.6	34.3	32.8	36.8	29.1	34.3	28.1	28.1	30.9	30.9	31.9	33.8	26.6	29.4	30.2	31.9	29.9	29.9	29.7	29.3
YP945919	24.9	22.9	23.9	24.6	24.1	25.5	26.5	25.5	24.9	21.9	22.3	23.6	33.2	25.5	24.9	31	30.5	27.7	28.9	27.4	26.4	27.5	25	24.9	26.2	29.4	29.4	29.9	28.9	27.4	34	34.5	39.4	28.4	34.7	32.5	32.5	30.7	32.7	29.2	28.7	32.3	30.2	32	36	31.9	31.9	32.2	31.9
YP003117307	25.9	26.1	27.1	21.6	21.6	21.1	22.1	22.6	26.6	29.1	30	24.1	31.7	25.8	25.3	29	31	32.8	32.8	30	31	28	27.5	29.6	32.2	30.4	28.1	34	31.5	29.1	37.2	38	39.7	32.5	37.7	30.2	31.2	36.7	35.2	32.3	33.8	33.5	33.2	35.2	39.6	35.4	35.9	36.3	35.9
YP003512171	25.9	23.1	26.6	25.6	23.5	23.6	23.1	24.6	28.1	31.2	28	24.6	32.7	26.3	27.3	31	32	31.3	33.3	32.5	34	28.5	28.5	31.2	31.7	36.3	31.5	37.4	34	30.7	40.7	42	42.2	34	36.2	35.2	35.7	37.7	37.7	36.4	36.9	35.5	35.7	34.7	40.3	34.8	34.8	35.7	35.4
ZP04684986	27	23	25.5	20.1	20.1	23	23	25	27.1	27.5	27.6	24.1	32.5	30	26.4	30.5	31	33	32.4	31	32.5	28.6	30	31.4	30.4	32.4	32.8	37.9	36.9	31.4	37.3	39.7	42.9	31.9	36.9	33.5	33.5	36.9	36	33.5	36	32.4	34.5	36.3	36.6	36.8	37.3	38.2	37.8
YP004403501	26.1	28.1	26.6	21.2	21.7	24	25	25.5	29.6	27.1	26	25.1	33	26.1	26	30	30.5	30.4	36.5	31	33.5	29.9	30.4	33.5	30.9	33	32	37.9	36	29.6	37.3	39.7	41.7	34	38.7	35.5	36	35.8	36.3	33.8	35.8	37.9	36.8	35.5	40.5	38	38.6	38.9	38.6
YP004080777	26.6	26.6	26.6	20.2	22.2	24	25	26	28.1	27.1	27.9	24.1	34	24.1	25.5	30	31	32.4	36	30.5	32	27	28.9	32.5	28.9	33.5	32	37.9	35.5	29.1	38.2	37.3	41.2	33	34.8	33	34	35.3	35.8	33.8	34.8	35	35.8	34.5	36.8	35.9	36.4	36.8	36.4
EFS73621	22.2	21.2	21.7	19.7	21.2	23	24	22.1	21.7	24.1	24	22.2	30.2	26.2	23.1	26.7	26.7	30.9	25.1	25.1	26.6	24	22.1	25.1	22.5	26.1	26.1	28.6	25.6	29.1	33.3	33.8	35.8	27.6	32.4	25.1	26.1	29.9	29.9	29.4	30.4	32.5	30.9	30.7	35	34.8	35.3	35.1	34.8
ZP07602350	27.1	24.6	24.6	22.2	24.6	24.5	23.5	25	25.6	24.6	23.5	25.6	31.2	23.8	24.1	29.2	31.2	31.4	30	29.1	29.1	24	22.1	24.6	28.9	28.1	30.5	29.6	32	27.1	32.8	36.8	40.7	30.5	33.8	28.6	27.6	34.3	34.3	33.3	34.3	28.1	28.9	33.2	36.8	36.4	35.9	36.8	35.9
ZP07300396	27.6	24.6	27.1	20.7	24.1	24.5	23	25.5	25.1	26.1	21.6	25.1	31.2	25.7	24.6	29.7	30.7	32.4	29.6	29.6	31	24.5	23	28.1	33.3	29.6	31.5	33	32	28.6	33.8	35.3	40.7	30	33.3	27.1	26.1	31.9	32.4	32.4	32.8	27.6	31.4	31.7	36.8	37.5	37.5	37.8	37.5
XP002972808	24.1	22.7	22.7	21.7	19.7	23	24	23	24.6	24.6	21.1	23.2	32.2	24.8	23.6	30.2	30.7	25.5	27.1	25.1	29.1	23.5	19.6	26.6	27	29.1	30.5	27.6	29.1	31	31.9	29.9	34.8	32	32.4	32.5	33	29.9	30.9	30.4	31.4	28.1	26.5	29.1	35.6	30.4	30.4	30.8	30.4
XP002984384	23.6	22.7	22.7	22.2	20.2	23	24	23	24.6	24.6	20.6	22.7	31.7	24.8	23.6	30.2	30.7	26	27.1	25.1	29.1	23.5	19.1	26.6	26.5	28.6	30	27.1	28.6	30.5	32.4	30.4	35.3	32	31.9	32.5	33	29.4	30.4	30.4	31.9	28.1	26.5	28.6	35	29.9	29.9	30.3	29.9
XP002973028	24.1	21.7	20.7	23.2	21.2	22.5	24.5	22.5	25.1	22.7	21.6	23.6	31.2	24.3	23.6	29.7	30.7	24	26.6	23.6	28.1	22.1	20.1	26.1	25.5	29.1	30.5	29.1	29.1	30.5	30.4	28.4	33.8	31	30.9	31.5	31.5	27.9	29.9	31.4	30.4	28.6	26	29.6	35.6	28.8	28.8	29.2	28.8
XP002984497	25.1	22.7	22.2	23.6	21.7	23.5	25.5	23.5	25.6	23.6	22.1	24.6	31.7	25.2	23.6	30.7	31.7	24.5	27.1	24.1	29.1	23	20.6	27.1	25.5	29.1	31.5	29.6	29.6	31.5	31.9	30.4	34.8	31.5	31.9	31.5	32	28.4	30.4	31.4	31.4	29.6	26.5	31.2	36.8	29.9	29.9	30.3	29.9
SUNCINATA	25.3	22.7	22.2	24.7	21.7	24.1	25.1	25.1	24.2	20.2	20.6	26.8	28.9	25.4	23.4	31	29.4	25.1	26.3	25.3	26.8	22.6	20.1	25.8	22.6	28.8	29.3	28.8	29.3	32.3	31.7	31.7	36.2	29.3	32.2	28.8	29.3	28.6	30.2	28.6	31.2	28.3	26.1	31	37.4	31.5	31.5	31.9	31.5
SBRAUNII	26.1	23.6	23.1	23.6	23.1	24.5	26	24	25.6	22.1	22.5	26.6	31.8	24.7	23.7	31.3	30.3	25	26.1	26.1	28.6	24	21	26.1	26	28.6	30.7	29.6	28.6	31.7	30.5	32	37.5	31.7	32.5	29.6	30.2	30.5	31	32	32	29.6	27	32.8	37.4	32.1	32.6	33	32.6
YP003135565	24.1	25.1	24.6	21.2	19.2	22.5	21.6	23	24.1	23.6	22.1	22.2	28.7	27.2	23.1	29.2	27.7	29.9	25.6	28.1	30.5	24	23	28.1	26	30	30	31	30.5	27.6	32.8	35.8	38.7	31	32.4	25.6	26.6	29.4	30.9	31.9	31.9	29.6	29.4	30.2	35.6	37	36.4	36.2	35.9
ABX57602	23.2	22.2	23.6	23.2	22.2	27.9	25	27	24.6	25.6	24	24.1	32.2	24.3	24.1	30.7	29.2	30.9	27.6	25.6	28.6	23	22.5	28.1	27.9	28.6	29.6	30	28.1	28.6	33.8	39.2	40.2	30.5	34.3	27.1	27.6	32.8	31.9	31.4	32.4	30	30.4	32.2	38	31	30.4	30.8	30.4
YP003104516	24.6	24.1	23.2	22.7	22.7	25.5	24	24	23.2	25.1	23.5	23.2	27.7	26.2	21.6	28.2	27.7	28.9	26.1	25.1	26.6	25	24.5	29.1	26.5	29.1	29.6	32	29.1	27.9	33.3	37.3	36.8	31.5	33.3	27.6	27.6	31.9	31.9	31.9	32.4	30.5	32.2	29.1	36.8	32.1	31.5	31.9	31.5
ZP08289040	25.6	24.1	24.1	19.7	24.1	22.5	23.5	24.5	20.2	23.2	22.5	23.6	27.7	24.3	24.1	29.2	28.2	30.4	28.1	24.6	28.1	20.1	20.1	27.6	27	28.1	27.6	28.6	25.1	27.6	31.9	37.3	38.7	26.1	30.4	25.1	24.1	28.4	29.4	29.9	27.9	26.1	27.9	32.7	35.6	32.1	32.1	31.4	31.5
ZP07611195	24.6	23.6	24.6	20.7	21.7	24	22.5	25.5	23.2	23.2	21.6	22.2	28.2	25.7	24.6	29.7	29.2	30.4	26.1	26.6	31	23	23.5	27.6	27.9	29.6	29.1	29.6	27.1	27.6	33.3	37.7	42.6	27.1	33.3	26.1	25.6	29.4	31.4	29.4	29.9	28.6	28.9	32.7	36.2	36.4	36.4	36.2	35.9
ZP00995727	25.1	24.1	24.6	20.7	22.7	23.5	23.5	24.5	22.2	20.2	21.1	23.2	26.2	24.3	22.6	30.2	27.7	30.9	26.1	26.1	27.1	22.1	22.1	25.1	27	30.5	27.6	29.6	26.6	27.6	32.8	36.8	40.2	29.1	33.3	27.6	27.6	30.9	30.9	32.4	31.9	29.6	29.9	32.7	38	34.2	34.2	35.1	34.8
YP003116077	25.1	23.6	25.6	19.2	19.7	21.6	22.5	23	21.2	21.7	23.5	25.1	29.2	25.2	23.1	29.7	28.2	29.9	24.6	24.1	26.6	24.5	22.1	29.1	27.9	27.6	27.6	29.6	27.1	30	29.9	33.8	39.2	27.6	34.3	25.1	25.6	30.9	29.4	28.9	28.9	28.6	27	31.2	38	33.2	32.6	33	32.6
BAJ26932	25.6	23.2	24.6	20.7	22.7	23.5	23.5	22.5	24.6	23.6	22.1	24.1	29.7	25.7	22.6	30.2	29.2	29.9	28.6	25.6	28.1	25	22.5	27.1	27.9	32.5	29.1	31	28.1	31.5	33.8	35.3	39.7	31	36.8	29.1	28.6	32.8	31.4	30.4	30.9	30	31.9	32.7	41.1	34.2	34.2	34.6	34.2
XP758874	27.1	23.6	23.2	21.6	22.5	23.5	21.6	22.1	25.7	26.6	25.7	24.1	30.2	27.9	21.6	28.4	27.9	27.2	27.6	25.2	28.7	24.6	25.1	28.1	28.6	27.1	26.6	27.2	26.7	30.5	32	33	35.1	29.1	31.7	28.6	28.6	33.7	32.2	32.7	32.7	26.6	28.2	29.1	36.8	35.3	34.8	35.1	35.3
EFY89863	21.7	23.6	26.1	23.2	20.7	23.5	20.6	25	21.7	26.1	22.5	23.2	29.2	23.8	19.6	29.2	29.7	27.9	23.6	23.6	24.1	22.5	21.1	23.2	26.5	26.1	28.1	24.1	26.1	24.6	34.3	33.8	32.4	27.1	27.5	24.1	24.1	29.4	29.4	26.5	28.9	29.6	31.4	32.2	33.7	32.6	32.1	32.4	32.1
XP_001820641	25.5	24.5	27.9	20.1	19.6	21.6	21.6	22.1	24.5	24	23.5	24	33.5	26.1	22.5	29.1	29.6	27	27	25	27.9	24.5	22.5	24.5	29.9	26.5	30.4	27	27	28.9	32.4	30.9	31.4	27.9	27.5	27.5	27.9	29.9	29.4	31.4	30.9	26	26.5	26	28.7	31.4	31.4	32.3	31.4
EFY91600	25.6	24.6	23.6	23.6	22.7	23	22.1	22.5	23.6	25.1	22.5	25.6	33.2	28.7	23.1	32.7	31.7	28.4	24.6	24.6	27.1	25.5	22.5	25.6	28.4	26.6	26.6	27.1	26.6	29.1	33.8	33.8	33.8	28.1	29.4	27.6	27.1	30.4	29.9	30.9	30.4	29.6	29.4	28.1	33.7	34.2	33.7	34.6	33.7
XP682238	26	21.2	20.2	23	20.2	22.5	24.5	23.4	24.1	25.3	22.9	23.4	31.5	26.2	21.4	29.1	28.1	28.6	25.5	24	29.5	25.1	22.2	24.7	27.6	27.4	26.9	26.9	25.4	29.4	35	31.8	33.3	27.6	31	28.4	27.9	27.5	28	29.6	30.7	29.6	27	29.6	38	32.2	31.7	32	31.7
XP002849711	21.3	18.7	19.7	19.8	21.3	19.2	22.2	20.2	21.3	21.2	20.6	21.3	26.9	23.4	19.2	27.4	28.9	27.6	23.8	23.8	22.8	23	19.6	20.3	23.2	27.2	27.7	27.2	27.2	23.8	34.5	34.3	34.8	26.7	31.5	24.8	23.8	30	31	31.5	33	26.6	28.4	29.6	31.9	31	30.4	30.8	30.4
XP_002145760	24.1	20.7	23.6	21.2	19.7	20.6	21.6	21.1	24.1	23.6	22.1	23.2	31.2	27.2	22.1	29.7	30.7	28.9	25.6	23.6	26.1	24.5	20.6	23.2	27.9	30	27.6	27.6	27.6	28.6	29.9	33.8	35.8	28.1	33.3	24.6	25.1	29.9	30.4	29.9	29.9	28.1	26.5	31.2	30.7	33.2	32.6	33	32.6
XP964535	24.1	21.7	23.2	25.1	26.1	21.6	21.6	23	23.6	23.6	22.5	24.6	31.7	26.7	22.1	30.7	29.7	29.4	25.6	24.1	27.6	26	22.1	22.7	28.4	28.1	25.6	26.6	25.6	28.1	33.3	32.8	32.8	25.6	28.4	24.6	24.1	27.5	27.9	27	28.4	27.6	27	31.2	36.8	34.2	33.7	34.1	33.7
[truncated: 37 more columns]
