# Supplementary material for: Antibacterial gene transfer across the tree of life
Source: eLife. 2014 Nov 25;3:e04266. doi: 10.7554/eLife.04266 (PMC4241558; doi:10.7554/eLife.04266)
Supplement: Supplementary file 3. — Bordering gene BLAST results. DOI: http://dx.doi.org/10.7554/eLife.04266.021 [file elife04266s003.xlsx]

## Sheet: Phage gpW
% Pairwise Identity	Accession	Bit-Score	E Value	Organism	Query coverage	Taxonomy
1	WP_007548330	144.821	5.73e-43		0.9867	Bacteria; Proteobacteria; Alphaproteobacteria; Rickettsiales; Anaplasmataceae; Wolbachieae (Prophage)
0.919	AGK87096	134.806	5.53e-39	Wolbachia endosymbiont	0.9867	Bacteria; Proteobacteria; Alphaproteobacteria; Rickettsiales; Anaplasmataceae; Wolbachieae; Wolbachia (Prophage)
0.865	WP_012673245	131.724	8.35e-38	Wolbachia sp.	0.9867	Bacteria; Proteobacteria; Alphaproteobacteria; Rickettsiales; Anaplasmataceae; Wolbachieae; Wolbachia (Prophage)
0.865	WP_007549008	131.339	9.43e-38	Wolbachia endosymbiont	0.9867	Bacteria; Proteobacteria; Alphaproteobacteria; Rickettsiales; Anaplasmataceae; Wolbachieae; Wolbachia (Prophage)
0.851	WP_007301848	131.339	9.63e-38		0.9867	Bacteria; Proteobacteria; Alphaproteobacteria; Rickettsiales; Anaplasmataceae; Wolbachieae (Prophage)
0.838	WP_007302937	130.568	2.08e-37	Wolbachia endosymbiont	0.9867	Bacteria; Proteobacteria; Alphaproteobacteria; Rickettsiales; Anaplasmataceae; Wolbachieae; Wolbachia (Prophage)
0.851	WP_017531716	129.798	3.66e-37	Wolbachia endosymbiont	0.9867	Bacteria; Proteobacteria; Alphaproteobacteria; Rickettsiales; Anaplasmataceae; Wolbachieae; Wolbachia (Prophage)
0.824	WP_007302777	128.642	1.42e-36		0.9867	Bacteria; Proteobacteria; Alphaproteobacteria; Rickettsiales; Anaplasmataceae; Wolbachieae (Prophage)
0.811	BAH22220	128.257	1.87e-36	Wolbachia endosymbiont	0.9867	Bacteria; Proteobacteria; Alphaproteobacteria; Rickettsiales; Anaplasmataceae; Wolbachieae; Wolbachia (Prophage)
0.824	ADW80144	127.487	3.25e-36	Wolbachia endosymbiont	0.9867	Viruses; unclassified phages
0.822	WP_010962704	125.946	1.43e-35		0.9733	Bacteria; Proteobacteria; Alphaproteobacteria; Rickettsiales; Anaplasmataceae; Wolbachieae (Prophage)
0.784	WP_015587742	125.946	1.62e-35	Wolbachia endosymbiont	0.9867	Bacteria; Proteobacteria; Alphaproteobacteria; Rickettsiales; Anaplasmataceae; Wolbachieae; Wolbachia (Prophage)
0.784	WP_019236402	124.79	3.43e-35	Wolbachia pipientis	0.9867	Bacteria; Proteobacteria; Alphaproteobacteria; Rickettsiales; Anaplasmataceae; Wolbachieae; Wolbachia (Prophage)
0.797	BAH22285	122.094	4.11e-34	Wolbachia endosymbiont	0.9867	Bacteria; Proteobacteria; Alphaproteobacteria; Rickettsiales; Anaplasmataceae; Wolbachieae; Wolbachia (Prophage)
0.849	WP_010962474	122.094	4.78e-34	Wolbachia endosymbiont	0.9733	Bacteria; Proteobacteria; Alphaproteobacteria; Rickettsiales; Anaplasmataceae; Wolbachieae; Wolbachia (Prophage)
0.849	WP_010082193	121.709	5.37e-34		0.9733	Bacteria; Proteobacteria; Alphaproteobacteria; Rickettsiales; Anaplasmataceae; Wolbachieae (Prophage)
0.77	WP_015588415	112.464	2.17e-30	Wolbachia endosymbiont	0.9867	Bacteria; Proteobacteria; Alphaproteobacteria; Rickettsiales; Anaplasmataceae; Wolbachieae; Wolbachia (Prophage)
0.662	WP_021827519	106.301	5.73e-28	Holospora obtusa	0.9867	Bacteria; Proteobacteria; Alphaproteobacteria; Rickettsiales; Holosporaceae; Holospora (Prophage)
0.562	WP_006298520	84.3445	2.17e-19	Holospora undulata	0.9733	Bacteria; Proteobacteria; Alphaproteobacteria; Rickettsiales; Holosporaceae; Holospora (Prophage)

## Sheet: Phage portal
% Pairwise Identity	Accession	Bit-Score	E Value	Organism	Query coverage	Taxonomy
0.781	WP_024161513	645.195	0	Holospora undulata	0.8239	Bacteria; Proteobacteria; Alphaproteobacteria; Rickettsiales; Holosporaceae; Holospora (Prophage)
0.866	BAD16786	860.136	0	Wolbachia phage	0.9979	Viruses; unclassified phages
0.559	EZO89676	540.036	0	Pseudomonas aeruginosa	0.9329	Bacteria; Proteobacteria; Gammaproteobacteria; Pseudomonadales; Pseudomonadaceae; Pseudomonas (Prophage)
0.577	WP_020833007	540.806	0	Ralstonia solanacearum	0.9308	Bacteria; Proteobacteria; Betaproteobacteria; Burkholderiales; Burkholderiaceae; Ralstonia (Prophage)
0.869	BAA89642	844.343	0	Wolbachia phage	0.9769	Viruses; unclassified phages
0.558	WP_009521788	532.717	0	Ralstonia sp.	0.9769	Bacteria; Proteobacteria; Betaproteobacteria; Burkholderiales; Burkholderiaceae; Ralstonia (Prophage)
0.856	WP_029237585	529.25	0	Wolbachia endosymbiont	0.6101	Bacteria; Proteobacteria; Alphaproteobacteria; Rickettsiales; Anaplasmataceae; Wolbachieae; Wolbachia (Prophage)
0.857	WP_007302906	670.233	0	Wolbachia endosymbiont	0.7757	Bacteria; Proteobacteria; Alphaproteobacteria; Rickettsiales; Anaplasmataceae; Wolbachieae; Wolbachia (Prophage)
0.582	WP_013211011	547.354	0	Ralstonia solanacearum	0.9308	Bacteria; Proteobacteria; Betaproteobacteria; Burkholderiales; Burkholderiaceae; Ralstonia (Prophage)
0.57	WP_023113942	544.658	0	Pseudomonas aeruginosa	0.9329	Bacteria; Proteobacteria; Gammaproteobacteria; Pseudomonadales; Pseudomonadaceae; Pseudomonas (Prophage)
0.565	WP_011712990	528.865	0	Magnetococcus marinus	0.9706	Bacteria; Proteobacteria; Alphaproteobacteria; Magnetococcales; Magnetococcaceae; Magnetococcus (Prophage)
0.941	AGK87098	914.835	0	Wolbachia endosymbiont	0.9979	Bacteria; Proteobacteria; Alphaproteobacteria; Rickettsiales; Anaplasmataceae; Wolbachieae; Wolbachia (Prophage)
0.579	WP_021154686	543.117	0	Ralstonia solanacearum	0.9308	Bacteria; Proteobacteria; Betaproteobacteria; Burkholderiales; Burkholderiaceae; Ralstonia (Prophage)
0.553	WP_015914456	528.865	0	Acidovorax ebreus	0.9769	Bacteria; Proteobacteria; Betaproteobacteria; Burkholderiales; Comamonadaceae; Acidovorax (Prophage)
0.868	WP_026097202	845.884	0	Wolbachia pipientis	0.9832	Bacteria; Proteobacteria; Alphaproteobacteria; Rickettsiales; Anaplasmataceae; Wolbachieae; Wolbachia (Prophage)
0.584	WP_023470377	529.635	0	Ralstonia solanacearum	0.8889	Bacteria; Proteobacteria; Betaproteobacteria; Burkholderiales; Burkholderiaceae; Ralstonia (Prophage)
0.57	WP_009521719	545.814	0	Ralstonia sp.	0.9329	Bacteria; Proteobacteria; Betaproteobacteria; Burkholderiales; Burkholderiaceae; Ralstonia (Prophage)
0.57	WP_012080619	545.428	0	Janthinobacterium sp.	0.9329	Bacteria; Proteobacteria; Betaproteobacteria; Burkholderiales; Oxalobacteraceae; Janthinobacterium (Prophage)
0.563	WP_011713680	548.51	0	Magnetococcus marinus	0.9706	Bacteria; Proteobacteria; Alphaproteobacteria; Magnetococcales; Magnetococcaceae; Magnetococcus (Prophage)
0.577	WP_021156226	541.576	0	Ralstonia solanacearum	0.9308	Bacteria; Proteobacteria; Betaproteobacteria; Burkholderiales; Burkholderiaceae; Ralstonia (Prophage)
0.554	WP_011886387	544.658	0	Burkholderia vietnamiensis	0.9665	Bacteria; Proteobacteria; Betaproteobacteria; Burkholderiales; Burkholderiaceae; Burkholderia; Burkholderia cepacia complex (Prophage)
0.584	WP_003278095	546.969	0	Ralstonia solanacearum	0.9308	Bacteria; Proteobacteria; Betaproteobacteria; Burkholderiales; Burkholderiaceae; Ralstonia (Prophage)
0.573	KEH02543	544.273	0	Ralstonia solanacearum	0.9308	Bacteria; Proteobacteria; Betaproteobacteria; Burkholderiales; Burkholderiaceae; Ralstonia (Prophage)
0.868	BAH22221	862.062	0	Wolbachia endosymbiont	0.9979	Bacteria; Proteobacteria; Alphaproteobacteria; Rickettsiales; Anaplasmataceae; Wolbachieae; Wolbachia (Prophage)
0.584	WP_020749316	548.125	0	Ralstonia solanacearum	0.9308	Bacteria; Proteobacteria; Betaproteobacteria; Burkholderiales; Burkholderiaceae; Ralstonia (Prophage)
0.563	WP_004629287	543.502	0		0.9392	Bacteria; Proteobacteria; Betaproteobacteria (Prophage)
0.575	WP_019562383	546.969	0	Caldimonas manganoxidans	0.9392	Bacteria; Proteobacteria; Betaproteobacteria; Burkholderiales; Comamonadaceae; Caldimonas (Prophage)
0.577	WP_028852765	542.732	0	Ralstonia solanacearum	0.9308	Bacteria; Proteobacteria; Betaproteobacteria; Burkholderiales; Burkholderiaceae; Ralstonia (Prophage)
0.562	EXI92825	538.495	0	Candidatus Accumulibacter	0.9329	Bacteria; Proteobacteria; Betaproteobacteria; Candidatus Accumulibacter (Prophage)
0.557	WP_011712926	543.502	0	Magnetococcus marinus	0.9727	Bacteria; Proteobacteria; Alphaproteobacteria; Magnetococcales; Magnetococcaceae; Magnetococcus (Prophage)
0.56	WP_019561426	557.37	0	Caldimonas manganoxidans	0.9769	Bacteria; Proteobacteria; Betaproteobacteria; Burkholderiales; Comamonadaceae; Caldimonas (Prophage)
1	WP_006280519	986.097	0		1	Bacteria; Proteobacteria; Alphaproteobacteria; Rickettsiales; Anaplasmataceae; Wolbachieae (Prophage)
0.565	WP_011714188	528.865	0	Magnetococcus marinus	0.9706	Bacteria; Proteobacteria; Alphaproteobacteria; Magnetococcales; Magnetococcaceae; Magnetococcus (Prophage)
0.584	WP_019560049	551.592	0	Caldimonas manganoxidans	0.9308	Bacteria; Proteobacteria; Betaproteobacteria; Burkholderiales; Comamonadaceae; Caldimonas (Prophage)
0.871	WP_019236542	625.935	0	Wolbachia pipientis	0.7149	Bacteria; Proteobacteria; Alphaproteobacteria; Rickettsiales; Anaplasmataceae; Wolbachieae; Wolbachia (Prophage)
0.555	WP_011714456	542.732	0	Magnetococcus marinus	0.9706	Bacteria; Proteobacteria; Alphaproteobacteria; Magnetococcales; Magnetococcaceae; Magnetococcus (Prophage)
0.572	WP_024958051	547.74	0	Stenotrophomonas maltophilia	0.9329	Bacteria; Proteobacteria; Gammaproteobacteria; Xanthomonadales; Xanthomonadaceae; Stenotrophomonas; Stenotrophomonas maltophilia group (Prophage)
0.582	WP_003270247	547.74	0	Ralstonia solanacearum	0.9308	Bacteria; Proteobacteria; Betaproteobacteria; Burkholderiales; Burkholderiaceae; Ralstonia (Prophage)
0.892	WP_019078880	768.459	0	Wolbachia endosymbiont	0.8574	Bacteria; Proteobacteria; Alphaproteobacteria; Rickettsiales; Anaplasmataceae; Wolbachieae; Wolbachia (Prophage)
0.873	WP_007549005	856.67	0		0.9979	Bacteria; Proteobacteria; Alphaproteobacteria; Rickettsiales; Anaplasmataceae; Wolbachieae (Prophage)
0.566	BAO82922	547.74	0	Comamonadaceae bacterium	0.9329	Bacteria; Proteobacteria; Betaproteobacteria; Burkholderiales; Comamonadaceae (Prophage)
0.558	WP_010961873	530.02	0	Methylococcus capsulatus	0.9769	Bacteria; Proteobacteria; Gammaproteobacteria; Methylococcales; Methylococcaceae; Methylococcus (Prophage)
0.869	WP_015588417	845.114	0	Wolbachia endosymbiont	0.979	Bacteria; Proteobacteria; Alphaproteobacteria; Rickettsiales; Anaplasmataceae; Wolbachieae; Wolbachia (Prophage)
0.857	CDH88770	670.233	0	Wolbachia endosymbiont	0.7757	Bacteria; Proteobacteria; Alphaproteobacteria; Rickettsiales; Anaplasmataceae; Wolbachieae; Wolbachia (Prophage)
0.562	WP_011399384	535.413	0	Hahella chejuensis	0.9392	Bacteria; Proteobacteria; Gammaproteobacteria; Oceanospirillales; Hahellaceae; Hahella (Prophage)
0.873	BAH22286	861.292	0	Wolbachia endosymbiont	0.9979	Bacteria; Proteobacteria; Alphaproteobacteria; Rickettsiales; Anaplasmataceae; Wolbachieae; Wolbachia (Prophage)
0.575	WP_014617604	545.428	0	Ralstonia solanacearum	0.9308	Bacteria; Proteobacteria; Betaproteobacteria; Burkholderiales; Burkholderiaceae; Ralstonia (Prophage)
0.55	WP_024973198	546.584	0	Ralstonia pickettii	0.9769	Bacteria; Proteobacteria; Betaproteobacteria; Burkholderiales; Burkholderiaceae; Ralstonia (Prophage)
0.874	WP_007302936	851.662	0	Wolbachia endosymbiont	0.979	Bacteria; Proteobacteria; Alphaproteobacteria; Rickettsiales; Anaplasmataceae; Wolbachieae; Wolbachia (Prophage)
0.572	WP_009518735	547.74	0	Hydrogenophaga sp.	0.9329	Bacteria; Proteobacteria; Betaproteobacteria; Burkholderiales; Comamonadaceae; Hydrogenophaga (Prophage)
0.874	WP_019236401	586.645	0	Wolbachia pipientis	0.6646	Bacteria; Proteobacteria; Alphaproteobacteria; Rickettsiales; Anaplasmataceae; Wolbachieae; Wolbachia (Prophage)
0.573	WP_028769441	548.125	0	Silanimonas lenta	0.9392	Bacteria; Proteobacteria; Gammaproteobacteria; Xanthomonadales; Xanthomonadaceae; Silanimonas (Prophage)
0.569	WP_028989119	544.658	0	Thermithiobacillus tepidarius	0.9392	Bacteria; Proteobacteria; Gammaproteobacteria; Acidithiobacillales; Thermithiobacillaceae; Thermithiobacillus (Prophage)
0.879	EAL60147	867.84	0	Wolbachia endosymbiont	0.9979	Bacteria; Proteobacteria; Alphaproteobacteria; Rickettsiales; Anaplasmataceae; Wolbachieae; Wolbachia (Prophage)
0.57	WP_029043080	545.428	0	Cupriavidus sp.	0.9329	Bacteria; Proteobacteria; Betaproteobacteria; Burkholderiales; Burkholderiaceae; Cupriavidus (Prophage)
0.885	WP_019236995	538.11	0	Wolbachia pipientis	0.6038	Bacteria; Proteobacteria; Alphaproteobacteria; Rickettsiales; Anaplasmataceae; Wolbachieae; Wolbachia (Prophage)
0.865	WP_007301845	845.499	0	Wolbachia endosymbiont	0.9811	Bacteria; Proteobacteria; Alphaproteobacteria; Rickettsiales; Anaplasmataceae; Wolbachieae; Wolbachia (Prophage)
0.582	WP_014615717	548.895	0	Ralstonia solanacearum	0.9308	Bacteria; Proteobacteria; Betaproteobacteria; Burkholderiales; Burkholderiaceae; Ralstonia (Prophage)
0.584	WP_029240244	547.74	0	Ralstonia solanacearum	0.9308	Bacteria; Proteobacteria; Betaproteobacteria; Burkholderiales; Burkholderiaceae; Ralstonia (Prophage)
0.584	WP_009518241	551.977	0	Hydrogenophaga sp.	0.9308	Bacteria; Proteobacteria; Betaproteobacteria; Burkholderiales; Comamonadaceae; Hydrogenophaga (Prophage)
0.852	WP_012481828	536.184	0	Wolbachia endosymbiont	0.6247	Bacteria; Proteobacteria; Alphaproteobacteria; Rickettsiales; Anaplasmataceae; Wolbachieae; Wolbachia (Prophage)
0.873	WP_015588997	846.269	0	Wolbachia endosymbiont	0.9748	Bacteria; Proteobacteria; Alphaproteobacteria; Rickettsiales; Anaplasmataceae; Wolbachieae; Wolbachia (Prophage)
0.563	WP_024541995	542.347	0		0.9308	Bacteria; Proteobacteria (Prophage)
0.59	CCA85588	554.288	0	Ralstonia syzygii	0.9308	Bacteria; Proteobacteria; Betaproteobacteria; Burkholderiales; Burkholderiaceae; Ralstonia (Prophage)
0.852	WP_007302868	536.569	0	Wolbachia endosymbiont	0.6247	Bacteria; Proteobacteria; Alphaproteobacteria; Rickettsiales; Anaplasmataceae; Wolbachieae; Wolbachia (Prophage)
0.584	WP_011000810	547.74	0	Ralstonia solanacearum	0.9308	Bacteria; Proteobacteria; Betaproteobacteria; Burkholderiales; Burkholderiaceae; Ralstonia (Prophage)
0.867	ADW80143	849.736	0	Wolbachia endosymbiont	0.979	Viruses; unclassified phages
0.872	WP_012673196	858.596	0	Wolbachia sp.	0.9979	Bacteria; Proteobacteria; Alphaproteobacteria; Rickettsiales; Anaplasmataceae; Wolbachieae; Wolbachia (Prophage)
0.582	WP_020833051	527.324	0	Ralstonia solanacearum	0.8889	Bacteria; Proteobacteria; Betaproteobacteria; Burkholderiales; Burkholderiaceae; Ralstonia (Prophage)
0.568	WP_017364479	537.724	0	Methylococcus capsulatus	0.9392	Bacteria; Proteobacteria; Gammaproteobacteria; Methylococcales; Methylococcaceae; Methylococcus (Prophage)
0.579	WP_019562306	550.821	0	Caldimonas manganoxidans	0.9329	Bacteria; Proteobacteria; Betaproteobacteria; Burkholderiales; Comamonadaceae; Caldimonas (Prophage)
0.579	WP_028860322	543.117	0	Ralstonia solanacearum	0.9308	Bacteria; Proteobacteria; Betaproteobacteria; Burkholderiales; Burkholderiaceae; Ralstonia (Prophage)
0.573	WP_024892214	548.125	0	Luteimonas huabeiensis	0.9392	Bacteria; Proteobacteria; Gammaproteobacteria; Xanthomonadales; Xanthomonadaceae; Luteimonas (Prophage)
0.562	WP_011714392	526.939	2.02e-180	Magnetococcus marinus	0.9706	Bacteria; Proteobacteria; Alphaproteobacteria; Magnetococcales; Magnetococcaceae; Magnetococcus (Prophage)
0.573	WP_012479825	525.398	1e-179	Stenotrophomonas maltophilia	0.9308	Bacteria; Proteobacteria; Gammaproteobacteria; Xanthomonadales; Xanthomonadaceae; Stenotrophomonas; Stenotrophomonas maltophilia group (Prophage)
0.573	WP_013246716	521.546	2.34e-178	Candidatus Nitrospira	0.9308	Bacteria; Nitrospirae; Nitrospirales; Nitrospiraceae; Nitrospira (Prophage)
0.577	WP_012080560	518.85	2.98e-177	Janthinobacterium sp.	0.9308	Bacteria; Proteobacteria; Betaproteobacteria; Burkholderiales; Oxalobacteraceae; Janthinobacterium (Prophage)
0.564	WP_005987873	515.383	5.3e-176	Desulfovibrio africanus	0.9413	Bacteria; Proteobacteria; Deltaproteobacteria; Desulfovibrionales; Desulfovibrionaceae; Desulfovibrio (Prophage)
0.555	WP_029577201	496.508	2.21e-167	Bordetella hinzii	0.8826	Bacteria; Proteobacteria; Betaproteobacteria; Burkholderiales; Alcaligenaceae; Bordetella (Prophage)
0.869	WP_026092590	481.485	4.51e-166	Wolbachia endosymbiont	0.5597	Bacteria; Proteobacteria; Alphaproteobacteria; Rickettsiales; Anaplasmataceae; Wolbachieae; Wolbachia (Prophage)
0.523	WP_009811244	476.478	1.29e-160	Roseobacter sp.	0.9518	Bacteria; Proteobacteria; Alphaproteobacteria; Rhodobacterales; Rhodobacteraceae; Roseobacter (Prophage)
0.536	WP_028031164	469.929	7.56e-158	Gemmobacter nectariphilus	0.9119	Bacteria; Proteobacteria; Alphaproteobacteria; Rhodobacterales; Rhodobacteraceae; Gemmobacter (Prophage)
0.605	EUJ16306	460.299	5.62e-156	Ralstonia solanacearum	0.7317	Bacteria; Proteobacteria; Betaproteobacteria; Burkholderiales; Burkholderiaceae; Ralstonia (Prophage)
0.511	KEQ17139	461.84	6.84e-155	Endozoicomonas numazuensis	0.9434	Bacteria; Proteobacteria; Gammaproteobacteria; Oceanospirillales; Hahellaceae; Endozoicomonas (Prophage)
0.496	KEQ18086	458.373	1.75e-153	Endozoicomonas numazuensis	0.9644	Bacteria; Proteobacteria; Gammaproteobacteria; Oceanospirillales; Hahellaceae; Endozoicomonas (Prophage)
0.498	WP_014413991	452.981	1.39e-151	Rhodospirillum photometricum	0.9769	Bacteria; Proteobacteria; Alphaproteobacteria; Rhodospirillales; Rhodospirillaceae; Rhodospirillum (Prophage)
0.526	WP_021098608	460.299	7.35e-150	Rubellimicrobium thermophilum	0.9119	Bacteria; Proteobacteria; Alphaproteobacteria; Rhodobacterales; Rhodobacteraceae; Rubellimicrobium (Prophage)
0.512	WP_021099086	446.817	7.65e-149	Rubellimicrobium thermophilum	0.9581	Bacteria; Proteobacteria; Alphaproteobacteria; Rhodobacterales; Rhodobacteraceae; Rubellimicrobium (Prophage)
0.485	WP_028152440	439.113	9.6e-146	Bradyrhizobium japonicum	0.9371	Bacteria; Proteobacteria; Alphaproteobacteria; Rhizobiales; Bradyrhizobiaceae; Bradyrhizobium (Prophage)
0.882	WP_017532051	426.017	6.66e-145	Wolbachia endosymbiont	0.4801	Bacteria; Proteobacteria; Alphaproteobacteria; Rickettsiales; Anaplasmataceae; Wolbachieae; Wolbachia (Prophage)
0.847	CDH88958	421.394	7.75e-143	Wolbachia endosymbiont	0.4948	Bacteria; Proteobacteria; Alphaproteobacteria; Rickettsiales; Anaplasmataceae; Wolbachieae; Wolbachia (Prophage)
0.485	AIA54011	428.328	6.71e-142	Acidithiobacillus caldus	0.9161	Bacteria; Proteobacteria; Gammaproteobacteria; Acidithiobacillales; Acidithiobacillaceae; Acidithiobacillus (Prophage)
0.485	AFU62881	428.328	7e-142	Acidithiobacillus phage	0.9161	Viruses; dsDNA viruses, no RNA stage; Caudovirales; Myoviridae
0.472	WP_021250932	426.402	3.12e-141	Thauera terpenica	0.9161	Bacteria; Proteobacteria; Betaproteobacteria; Rhodocyclales; Rhodocyclaceae; Thauera (Prophage)
0.467	BAO62930	426.787	3.54e-141	Pseudomonas protegens	0.9602	Bacteria; Proteobacteria; Gammaproteobacteria; Pseudomonadales; Pseudomonadaceae; Pseudomonas (Prophage)
0.459	WP_015932201	426.402	1.28e-140	Methylobacterium nodulans	0.9287	Bacteria; Proteobacteria; Alphaproteobacteria; Rhizobiales; Methylobacteriaceae; Methylobacterium (Prophage)
0.466	WP_023658792	424.861	1.88e-140	Pseudomonas fluorescens	0.9539	Bacteria; Proteobacteria; Gammaproteobacteria; Pseudomonadales; Pseudomonadaceae; Pseudomonas (Prophage)
0.462	WP_011060314	424.476	2.71e-140	Pseudomonas protegens	0.9602	Bacteria; Proteobacteria; Gammaproteobacteria; Pseudomonadales; Pseudomonadaceae; Pseudomonas (Prophage)
0.477	WP_015930414	425.246	5.95e-140	Methylobacterium nodulans	0.891	Bacteria; Proteobacteria; Alphaproteobacteria; Rhizobiales; Methylobacteriaceae; Methylobacterium (Prophage)
0.469	WP_007677660	422.935	1.06e-139	alpha proteobacterium	0.9266	Bacteria; Proteobacteria; Alphaproteobacteria (Prophage)
0.441	WP_019905702	422.165	7.63e-139	Methylobacterium sp.	0.9476	Bacteria; Proteobacteria; Alphaproteobacteria; Rhizobiales; Methylobacteriaceae; Methylobacterium (Prophage)
0.47	WP_027902170	420.624	8.09e-139	Pseudomonas syringae	0.9539	Bacteria; Proteobacteria; Gammaproteobacteria; Pseudomonadales; Pseudomonadaceae; Pseudomonas (Prophage)
0.468	EZP64805	419.853	1.45e-138	Pseudomonas sp.	0.9539	Bacteria; Proteobacteria; Gammaproteobacteria; Pseudomonadales; Pseudomonadaceae; Pseudomonas (Prophage)
0.466	WP_016781385	419.468	2.78e-138	Pseudomonas fragi	0.9581	Bacteria; Proteobacteria; Gammaproteobacteria; Pseudomonadales; Pseudomonadaceae; Pseudomonas (Prophage)
0.466	EZP64232	419.083	3.37e-138	Pseudomonas sp.	0.9539	Bacteria; Proteobacteria; Gammaproteobacteria; Pseudomonadales; Pseudomonadaceae; Pseudomonas (Prophage)
0.46	WP_008036059	419.083	3.84e-138	Pseudomonas sp.	0.9748	Bacteria; Proteobacteria; Gammaproteobacteria; Pseudomonadales; Pseudomonadaceae; Pseudomonas (Prophage)
0.481	WP_018516472	419.468	4.93e-138	Rhizobium leguminosarum	0.9266	Bacteria; Proteobacteria; Alphaproteobacteria; Rhizobiales; Rhizobiaceae; Rhizobium/Agrobacterium group; Rhizobium (Prophage)
0.457	WP_003172132	417.157	1.77e-137	Pseudomonas fluorescens	0.9706	Bacteria; Proteobacteria; Gammaproteobacteria; Pseudomonadales; Pseudomonadaceae; Pseudomonas (Prophage)
0.469	WP_015933000	416.387	5.78e-137	Methylobacterium nodulans	0.891	Bacteria; Proteobacteria; Alphaproteobacteria; Rhizobiales; Methylobacteriaceae; Methylobacterium (Prophage)
0.462	WP_008087652	415.231	1.05e-136	Pseudomonas sp.	0.9539	Bacteria; Proteobacteria; Gammaproteobacteria; Pseudomonadales; Pseudomonadaceae; Pseudomonas (Prophage)
0.464	WP_014756563	413.305	4.55e-136	Pseudomonas putida	0.9392	Bacteria; Proteobacteria; Gammaproteobacteria; Pseudomonadales; Pseudomonadaceae; Pseudomonas (Prophage)
0.465	AHZ69144	413.69	4.83e-136	Pseudomonas mandelii	0.9539	Bacteria; Proteobacteria; Gammaproteobacteria; Pseudomonadales; Pseudomonadaceae; Pseudomonas (Prophage)
0.461	WP_008056043	412.92	8.2e-136	Pseudomonas sp.	0.9706	Bacteria; Proteobacteria; Gammaproteobacteria; Pseudomonadales; Pseudomonadaceae; Pseudomonas (Prophage)
0.46	WP_014339650	412.535	1.26e-135	Pseudomonas fluorescens	0.9539	Bacteria; Proteobacteria; Gammaproteobacteria; Pseudomonadales; Pseudomonadaceae; Pseudomonas (Prophage)
0.439	WP_017508014	412.149	1.67e-135	beta proteobacterium	0.9958	Bacteria; Proteobacteria; Betaproteobacteria (Prophage)
0.466	AHZ72626	410.994	2.71e-135	Pseudomonas mandelii	0.9476	Bacteria; Proteobacteria; Gammaproteobacteria; Pseudomonadales; Pseudomonadaceae; Pseudomonas (Prophage)
0.462	WP_028632516	411.379	3.37e-135	Pseudomonas parafulva	0.9392	Bacteria; Proteobacteria; Gammaproteobacteria; Pseudomonadales; Pseudomonadaceae; Pseudomonas (Prophage)
0.456	WP_012605425	412.535	4.2e-135	Methylobacterium extorquens	0.9287	Bacteria; Proteobacteria; Alphaproteobacteria; Rhizobiales; Methylobacteriaceae; Methylobacterium (Prophage)
0.467	WP_018261896	412.92	4.24e-135	Methylobacterium sp.	0.891	Bacteria; Proteobacteria; Alphaproteobacteria; Rhizobiales; Methylobacteriaceae; Methylobacterium (Prophage)
0.456	WP_013971760	410.609	6.28e-135	Pseudomonas putida	0.9602	Bacteria; Proteobacteria; Gammaproteobacteria; Pseudomonadales; Pseudomonadaceae; Pseudomonas (Prophage)
0.464	WP_024717523	409.838	1.43e-134	Pseudomonas putida	0.9392	Bacteria; Proteobacteria; Gammaproteobacteria; Pseudomonadales; Pseudomonadaceae; Pseudomonas (Prophage)
0.456	WP_008615185	408.683	1.58e-134	Magnetospirillum sp.	0.9413	Bacteria; Proteobacteria; Alphaproteobacteria; Rhodospirillales; Rhodospirillaceae; Magnetospirillum (Prophage)
0.461	WP_016394546	409.453	1.76e-134	Pseudomonas plecoglossicida	0.9476	Bacteria; Proteobacteria; Gammaproteobacteria; Pseudomonadales; Pseudomonadaceae; Pseudomonas (Prophage)
0.456	CAM75755	408.683	1.84e-134	Magnetospirillum gryphiswaldense	0.9413	Bacteria; Proteobacteria; Alphaproteobacteria; Rhodospirillales; Rhodospirillaceae; Magnetospirillum (Prophage)
0.457	WP_017484442	410.609	2.67e-134	Methylobacterium sp.	0.9287	Bacteria; Proteobacteria; Alphaproteobacteria; Rhizobiales; Methylobacteriaceae; Methylobacterium (Prophage)
0.46	WP_028687341	408.683	4.51e-134	Pseudomonas fulva	0.9392	Bacteria; Proteobacteria; Gammaproteobacteria; Pseudomonadales; Pseudomonadaceae; Pseudomonas (Prophage)
0.465	WP_012270882	407.912	6.56e-134	Pseudomonas putida	0.9602	Bacteria; Proteobacteria; Gammaproteobacteria; Pseudomonadales; Pseudomonadaceae; Pseudomonas (Prophage)
0.457	WP_008153634	407.912	6.97e-134	Pseudomonas sp.	0.9539	Bacteria; Proteobacteria; Gammaproteobacteria; Pseudomonadales; Pseudomonadaceae; Pseudomonas (Prophage)
0.447	WP_021700743	407.142	1.09e-133	Pseudomonas alcaligenes	0.9413	Bacteria; Proteobacteria; Gammaproteobacteria; Pseudomonadales; Pseudomonadaceae; Pseudomonas (Prophage)
0.456	WP_024080788	406.757	1.2e-133	Magnetospirillum gryphiswaldense	0.9329	Bacteria; Proteobacteria; Alphaproteobacteria; Rhodospirillales; Rhodospirillaceae; Magnetospirillum (Prophage)
0.458	WP_011383584	406.757	1.23e-133	Magnetospirillum magneticum	0.9224	Bacteria; Proteobacteria; Alphaproteobacteria; Rhodospirillales; Rhodospirillaceae; Magnetospirillum (Prophage)
0.452	WP_024078933	406.371	2.05e-133	Magnetospirillum gryphiswaldense	0.9308	Bacteria; Proteobacteria; Alphaproteobacteria; Rhodospirillales; Rhodospirillaceae; Magnetospirillum (Prophage)
0.449	WP_024080714	405.986	2.44e-133	Magnetospirillum gryphiswaldense	0.956	Bacteria; Proteobacteria; Alphaproteobacteria; Rhodospirillales; Rhodospirillaceae; Magnetospirillum (Prophage)
0.449	WP_011382818	405.216	5.21e-133	Magnetospirillum magneticum	0.956	Bacteria; Proteobacteria; Alphaproteobacteria; Rhodospirillales; Rhodospirillaceae; Magnetospirillum (Prophage)
0.439	WP_028719445	405.986	6.12e-133	Paracoccus yeei	0.9539	Bacteria; Proteobacteria; Alphaproteobacteria; Rhodobacterales; Rhodobacteraceae; Paracoccus (Prophage)
0.458	WP_008617358	405.216	6.12e-133	Magnetospirillum sp.	0.9329	Bacteria; Proteobacteria; Alphaproteobacteria; Rhodospirillales; Rhodospirillaceae; Magnetospirillum (Prophage)
0.451	WP_004421248	404.831	1.09e-132	Pseudomonas pseudoalcaligenes	0.9392	Bacteria; Proteobacteria; Gammaproteobacteria; Pseudomonadales; Pseudomonadaceae; Pseudomonas; Pseudomonas oleovorans/pseudoalcaligenes group (Prophage)
0.443	WP_019956756	405.216	1.14e-132	Loktanella vestfoldensis	0.9539	Bacteria; Proteobacteria; Alphaproteobacteria; Rhodobacterales; Rhodobacteraceae; Loktanella (Prophage)
0.446	WP_008032463	405.216	1.24e-132	Rhodobacter sp.	0.9539	Bacteria; Proteobacteria; Alphaproteobacteria; Rhodobacterales; Rhodobacteraceae; Rhodobacter (Prophage)
0.447	WP_027443809	404.445	1.25e-132	Porphyrobacter cryptus	0.9266	Bacteria; Proteobacteria; Alphaproteobacteria; Sphingomonadales; Erythrobacteraceae; Porphyrobacter (Prophage)
0.441	WP_019956321	404.445	1.66e-132	Loktanella vestfoldensis	0.9539	Bacteria; Proteobacteria; Alphaproteobacteria; Rhodobacterales; Rhodobacteraceae; Loktanella (Prophage)
0.464	KEC73160	405.216	1.69e-132	Rhizobium leguminosarum	0.9266	Bacteria; Proteobacteria; Alphaproteobacteria; Rhizobiales; Rhizobiaceae; Rhizobium/Agrobacterium group; Rhizobium (Prophage)
0.456	WP_008617180	403.675	2.01e-132	Magnetospirillum sp.	0.9224	Bacteria; Proteobacteria; Alphaproteobacteria; Rhodospirillales; Rhodospirillaceae; Magnetospirillum (Prophage)
0.46	WP_008048906	404.06	2.24e-132	Pseudomonas sp.	0.9539	Bacteria; Proteobacteria; Gammaproteobacteria; Pseudomonadales; Pseudomonadaceae; Pseudomonas (Prophage)
0.434	WP_024766798	402.905	5.01e-132	Pseudomonas nitroreducens	0.9748	Bacteria; Proteobacteria; Gammaproteobacteria; Pseudomonadales; Pseudomonadaceae; Pseudomonas (Prophage)
0.44	WP_012561994	402.519	8.74e-132	Oligotropha carboxidovorans	0.9623	Bacteria; Proteobacteria; Alphaproteobacteria; Rhizobiales; Bradyrhizobiaceae; Oligotropha (Prophage)
0.437	WP_021222560	402.134	9.08e-132	Pseudomonas alcaligenes	0.9371	Bacteria; Proteobacteria; Gammaproteobacteria; Pseudomonadales; Pseudomonadaceae; Pseudomonas (Prophage)
0.447	WP_010490764	401.749	1.49e-131	Pseudomonas sp.	0.9434	Bacteria; Proteobacteria; Gammaproteobacteria; Pseudomonadales; Pseudomonadaceae; Pseudomonas (Prophage)
0.44	WP_023914168	401.749	2.96e-131	Rhodobacter capsulatus	0.9266	Bacteria; Proteobacteria; Alphaproteobacteria; Rhodobacterales; Rhodobacteraceae; Rhodobacter (Prophage)
0.456	WP_015922974	400.979	3.9e-131	Rhodobacter sphaeroides	0.9266	Bacteria; Proteobacteria; Alphaproteobacteria; Rhodobacterales; Rhodobacteraceae; Rhodobacter (Prophage)

## Sheet: A. boonei APP1
% Pairwise Identity	Accession	Bit-Score	E Value	Organism	Query coverage	Taxonomy
1	WP_008084078	369.777	3.37e-128	Aciduliprofundum boonei	1	Archaea; Euryarchaeota; Aciduliprofundum
0.973	WP_008082782	361.688	5.34e-125	Aciduliprofundum boonei	1	Archaea; Euryarchaeota; Aciduliprofundum
0.705	WP_015284015	286.574	2.39e-95	Aciduliprofundum sp.	1	Archaea; Euryarchaeota; Aciduliprofundum
0.623	WP_004104112	214.542	4.83e-67	Thermosipho africanus	0.9563	Bacteria; Thermotogae; Thermotogales; Thermotogaceae; Thermosipho
0.623	WP_012579542	214.157	5.44e-67	Thermosipho africanus	0.9563	Bacteria; Thermotogae; Thermotogales; Thermotogaceae; Thermosipho
0.594	WP_012645049	215.698	4.62e-63	Thermotoga neapolitana	0.9836	Bacteria; Thermotogae; Thermotogales; Thermotogaceae; Thermotoga
0.559	WP_013933126	202.601	2.5e-62	Thermotoga thermarum	0.9672	Bacteria; Thermotogae; Thermotogales; Thermotogaceae; Thermotoga
0.596	WP_004081432	213.386	4.08e-62	Thermotoga maritima	0.9727	Bacteria; Thermotogae; Thermotogales; Thermotogaceae; Thermotoga
0.566	WP_014297204	201.445	5.37e-62	Marinitoga piezophila	0.9454	Bacteria; Thermotogae; Thermotogales; Thermotogaceae; Marinitoga
0.59	WP_011943063	213.001	5.57e-62	Thermotoga petrophila	0.9727	Bacteria; Thermotogae; Thermotogales; Thermotogaceae; Thermotoga
0.59	WP_029683221	213.001	5.81e-62	Thermotoga sp.	0.9727	Bacteria; Thermotogae; Thermotogales; Thermotogaceae; Thermotoga
0.59	WP_012895906	212.616	6.51e-62	Thermotoga naphthophila	0.9727	Bacteria; Thermotogae; Thermotogales; Thermotogaceae; Thermotoga
0.584	WP_012310543	211.46	1.66e-61	Thermotoga sp.	0.9727	Bacteria; Thermotogae; Thermotogales; Thermotogaceae; Thermotoga
0.59	WP_008192190	211.46	2.11e-61	Thermotoga sp.	0.9727	Bacteria; Thermotogae; Thermotogales; Thermotogaceae; Thermotoga
0.59	WP_012056391	191.43	3.94e-58	Thermosipho melanesiensis	0.8798	Bacteria; Thermotogae; Thermotogales; Thermotogaceae; Thermosipho
0.494	WP_012207931	178.333	5.11e-53	Petrotoga mobilis	0.9617	Bacteria; Thermotogae; Thermotogales; Thermotogaceae; Petrotoga
0.545	WP_025270137	177.948	7.98e-53	Hippea sp.	0.9617	Bacteria; Proteobacteria; Deltaproteobacteria; Desulfurellales; Desulfurellaceae; Hippea
0.519	WP_011751869	175.637	9.68e-52	Thermofilum pendens	0.9672	Archaea; Crenarchaeota; Thermoprotei; Thermoproteales; Thermofilaceae; Thermofilum
0.536	WP_012710551	173.711	3.11e-51	Sulfolobus islandicus	0.918	Archaea; Crenarchaeota; Thermoprotei; Sulfolobales; Sulfolobaceae; Sulfolobus
0.542	WP_009993055	172.94	6e-51	Sulfolobus solfataricus	0.918	Archaea; Crenarchaeota; Thermoprotei; Sulfolobales; Sulfolobaceae; Sulfolobus
0.54	WP_013682016	172.94	7.14e-51	Hippea maritima	0.9617	Bacteria; Proteobacteria; Deltaproteobacteria; Desulfurellales; Desulfurellaceae; Hippea
0.53	WP_012713047	172.17	1.12e-50	Sulfolobus islandicus	0.918	Archaea; Crenarchaeota; Thermoprotei; Sulfolobales; Sulfolobaceae; Sulfolobus
0.48	EZQ01518	171.785	1.97e-50	Candidatus Acidianus	0.9781	Archaea; Crenarchaeota; Thermoprotei; Sulfolobales; Sulfolobaceae; Acidianus
0.488	XP_004368107	172.94	2.55e-50	Acanthamoeba castellanii	0.9399	Eukaryota; Amoebozoa; Discosea; Longamoebia; Centramoebida; Acanthamoebidae; Acanthamoeba
0.526	WP_018196640	169.859	1.44e-49		0.929	Bacteria
0.53	WP_014512456	169.474	1.53e-49	Sulfolobus islandicus	0.918	Archaea; Crenarchaeota; Thermoprotei; Sulfolobales; Sulfolobaceae; Sulfolobus
0.526	WP_014558017	169.088	1.83e-49	Fervidicoccus fontis	0.9563	Archaea; Crenarchaeota; Thermoprotei; Fervidicoccales; Fervidicoccaceae; Fervidicoccus
0.528	WP_022670000	168.703	3.59e-49	Hippea alviniae	0.9727	Bacteria; Proteobacteria; Deltaproteobacteria; Desulfurellales; Desulfurellaceae; Hippea
0.468	WP_028989200	168.318	7.65e-49	Thermithiobacillus tepidarius	0.9454	Bacteria; Proteobacteria; Gammaproteobacteria; Acidithiobacillales; Thermithiobacillaceae; Thermithiobacillus
0.541	WP_012952363	167.548	8.71e-49	Sulfolobus islandicus	0.8689	Archaea; Crenarchaeota; Thermoprotei; Sulfolobales; Sulfolobaceae; Sulfolobus
0.518	WP_020962060	164.466	2.17e-47	Thermofilum sp.	0.9071	Archaea; Crenarchaeota; Thermoprotei; Thermoproteales; Thermofilaceae; Thermofilum
0.529	WP_024083822	163.31	4.17e-47	Sulfolobus acidocaldarius	0.929	Archaea; Crenarchaeota; Thermoprotei; Sulfolobales; Sulfolobaceae; Sulfolobus
0.479	WP_012744711	162.925	6.28e-47	Kosmotoga olearia	0.9016	Bacteria; Thermotogae; Thermotogales; Thermotogaceae; Kosmotoga
0.515	WP_012021052	163.31	1.43e-46	Metallosphaera sedula	0.8907	Archaea; Crenarchaeota; Thermoprotei; Sulfolobales; Sulfolobaceae; Metallosphaera
0.459	WP_013537124	161.77	1.93e-46	Thermovibrio ammonificans	0.9891	Bacteria; Aquificae; Desulfurobacteriales; Desulfurobacteriaceae; Thermovibrio
0.596	WP_013737771	160.999	1.96e-46	Metallosphaera cuprina	0.7705	Archaea; Crenarchaeota; Thermoprotei; Sulfolobales; Sulfolobaceae; Metallosphaera
0.524	WP_011278100	160.999	2.84e-46	Sulfolobus acidocaldarius	0.918	Archaea; Crenarchaeota; Thermoprotei; Sulfolobales; Sulfolobaceae; Sulfolobus
0.574	WP_012003012	159.458	3.66e-46	Thermotoga lettingae	0.7705	Bacteria; Thermotogae; Thermotogales; Thermotogaceae; Thermotoga
0.491	WP_011918053	160.229	6.18e-46	Caldicellulosiruptor saccharolyticus	0.9344	Bacteria; Firmicutes; Clostridia; Thermoanaerobacterales; Thermoanaerobacterales Family III. Incertae Sedis; Caldicellulosiruptor
0.5	WP_029229027	159.844	8.32e-46	Caldicellulosiruptor acetigenus	0.9071	Bacteria; Firmicutes; Clostridia; Thermoanaerobacterales; Thermoanaerobacterales Family III. Incertae Sedis; Caldicellulosiruptor
0.475	WP_012584065	159.458	1.47e-45	Dictyoglomus turgidum	0.9891	Bacteria; Dictyoglomi; Dictyoglomales; Dictyoglomaceae; Dictyoglomus
0.497	WP_013680976	158.688	2.77e-45	Thermoproteus uzoniensis	0.9454	Archaea; Crenarchaeota; Thermoprotei; Thermoproteales; Thermoproteaceae; Thermoproteus
0.542	WP_013336328	158.303	4.4e-45	Vulcanisaeta distributa	0.918	Archaea; Crenarchaeota; Thermoprotei; Thermoproteales; Thermoproteaceae; Vulcanisaeta
0.5	WP_014043311	157.532	7.51e-45	Caldicellulosiruptor lactoaceticus	0.9071	Bacteria; Firmicutes; Clostridia; Thermoanaerobacterales; Thermoanaerobacterales Family III. Incertae Sedis; Caldicellulosiruptor
0.607	WP_010980467	157.147	1.09e-44	Sulfolobus tokodaii	0.765	Archaea; Crenarchaeota; Thermoprotei; Sulfolobales; Sulfolobaceae; Sulfolobus
0.57	WP_013774953	156.762	1.16e-44	Acidianus hospitalis	0.8142	Archaea; Crenarchaeota; Thermoprotei; Sulfolobales; Sulfolobaceae; Acidianus
0.526	WP_012548667	157.147	1.25e-44	Dictyoglomus thermophilum	0.8415	Bacteria; Dictyoglomi; Dictyoglomales; Dictyoglomaceae; Dictyoglomus
0.506	WP_013433613	156.762	1.25e-44	Caldicellulosiruptor kristjanssonii	0.9071	Bacteria; Firmicutes; Clostridia; Thermoanaerobacterales; Thermoanaerobacterales Family III. Incertae Sedis; Caldicellulosiruptor
0.491	WP_015906707	156.377	2.19e-44	Caldicellulosiruptor bescii	0.9344	Bacteria; Firmicutes; Clostridia; Thermoanaerobacterales; Thermoanaerobacterales Family III. Incertae Sedis; Caldicellulosiruptor
0.471	WP_013823304	156.377	2.46e-44	Desulfotomaculum kuznetsovii	0.929	Bacteria; Firmicutes; Clostridia; Clostridiales; Peptococcaceae; Desulfotomaculum
0.482	WP_025391820	155.992	2.58e-44	Desulfurella acetivorans	0.929	Bacteria; Proteobacteria; Deltaproteobacteria; Desulfurellales; Desulfurellaceae; Desulfurella
0.494	WP_013411066	155.992	3.06e-44	Caldicellulosiruptor owensensis	0.9071	Bacteria; Firmicutes; Clostridia; Thermoanaerobacterales; Thermoanaerobacterales Family III. Incertae Sedis; Caldicellulosiruptor
0.471	XP_004367652	157.147	4.71e-44	Acanthamoeba castellanii	0.929	Eukaryota; Amoebozoa; Discosea; Longamoebia; Centramoebida; Acanthamoebidae; Acanthamoeba
0.5	WP_013289444	155.221	5.47e-44	Caldicellulosiruptor obsidiansis	0.9071	Bacteria; Firmicutes; Clostridia; Thermoanaerobacterales; Thermoanaerobacterales Family III. Incertae Sedis; Caldicellulosiruptor
0.506	WP_011007735	154.836	9.04e-44	Pyrobaculum aerophilum	0.9727	Archaea; Crenarchaeota; Thermoprotei; Thermoproteales; Thermoproteaceae; Pyrobaculum
0.467	WP_011993333	154.066	1.69e-43	Fervidobacterium nodosum	0.9235	Bacteria; Thermotogae; Thermotogales; Thermotogaceae; Fervidobacterium
0.491	WP_013402017	153.68	2.03e-43	Caldicellulosiruptor hydrothermalis	0.9344	Bacteria; Firmicutes; Clostridia; Thermoanaerobacterales; Thermoanaerobacterales Family III. Incertae Sedis; Caldicellulosiruptor
0.48	WP_013429126	153.295	3.63e-43	Caldicellulosiruptor kronotskyensis	0.9344	Bacteria; Firmicutes; Clostridia; Thermoanaerobacterales; Thermoanaerobacterales Family III. Incertae Sedis; Caldicellulosiruptor
0.517	WP_028844551	152.525	4.71e-43	Thermodesulfovibrio thiophilus	0.9399	Bacteria; Nitrospirae; Nitrospirales; Nitrospiraceae; Thermodesulfovibrio
0.488	WP_030035559	152.525	5.37e-43	Clostridium botulinum	0.918	Bacteria; Firmicutes; Clostridia; Clostridiales; Clostridiaceae; Clostridium
0.477	WP_023162796	152.14	9.7e-43	Clostridium autoethanogenum	0.9617	Bacteria; Firmicutes; Clostridia; Clostridiales; Clostridiaceae; Clostridium
0.5	WP_013605423	150.599	3.6e-42	Vulcanisaeta moutnovskia	0.918	Archaea; Crenarchaeota; Thermoprotei; Thermoproteales; Thermoproteaceae; Vulcanisaeta
0.489	WP_011899778	150.599	5.44e-42	Pyrobaculum arsenaticum	0.9727	Archaea; Crenarchaeota; Thermoprotei; Thermoproteales; Thermoproteaceae; Pyrobaculum
0.479	WP_012545295	149.443	9.55e-42		0.9235	Bacteria; Nitrospirae; Nitrospirales; Nitrospiraceae
0.451	WP_013638848	149.443	9.78e-42	Desulfurobacterium thermolithotrophum	0.9945	Bacteria; Aquificae; Desulfurobacteriales; Desulfurobacteriaceae; Desulfurobacterium
0.54	WP_003442554	149.058	1.34e-41	Clostridium pasteurianum	0.8743	Bacteria; Firmicutes; Clostridia; Clostridiales; Clostridiaceae; Clostridium
0.47	WP_028893715	149.058	1.55e-41	Syntrophorhabdus aromaticivorans	0.9891	Bacteria; Proteobacteria; Deltaproteobacteria; Syntrophobacterales; Syntrophorhabdaceae; Syntrophorhabdus
0.506	WP_014127340	149.058	1.57e-41	Thermoproteus tenax	0.918	Archaea; Crenarchaeota; Thermoprotei; Thermoproteales; Thermoproteaceae; Thermoproteus
0.483	WP_014347698	148.673	2.09e-41	Pyrobaculum oguniense	0.9727	Archaea; Crenarchaeota; Thermoprotei; Thermoproteales; Thermoproteaceae; Pyrobaculum
0.456	WP_014289719	148.673	2.84e-41	Pyrobaculum sp.	0.9945	Archaea; Crenarchaeota; Thermoprotei; Thermoproteales; Thermoproteaceae; Pyrobaculum
0.486	WP_012349582	147.902	3.5e-41	Pyrobaculum neutrophilum	0.9672	Archaea; Crenarchaeota; Thermoprotei; Thermoproteales; Thermoproteaceae; Pyrobaculum
0.446	EJY87241	153.68	3.86e-41	Oxytricha trifallax	0.9508	Eukaryota; Alveolata; Ciliophora; Intramacronucleata; Spirotrichea; Stichotrichia; Sporadotrichida; Oxytrichidae; Oxytrichinae; Oxytricha
0.485	WP_014453404	147.902	4.5e-41	Caldisericum exile	0.8907	Bacteria; Caldiserica; Caldisericia; Caldisericales; Caldisericaceae; Caldisericum
0.5	WP_015050443	147.132	7.89e-41	Thermacetogenium phaeum	0.8962	Bacteria; Firmicutes; Clostridia; Thermoanaerobacterales; Thermoanaerobacteraceae; Thermacetogenium
0.467	WP_014450993	146.362	2.36e-40	Fervidobacterium pennivorans	0.9235	Bacteria; Thermotogae; Thermotogales; Thermotogaceae; Fervidobacterium
0.482	WP_003496486	145.591	2.97e-40	Clostridium sporogenes	0.918	Bacteria; Firmicutes; Clostridia; Clostridiales; Clostridiaceae; Clostridium
0.613	EWG06351	143.665	3.15e-40	Sulfolobales archaeon	0.6503	Archaea; Crenarchaeota; Thermoprotei; Sulfolobales; unclassified Sulfolobales
0.46	WP_013237276	145.206	4.18e-40	Clostridium ljungdahlii	0.9617	Bacteria; Firmicutes; Clostridia; Clostridiales; Clostridiaceae; Clostridium
0.474	WP_026894552	144.821	6.04e-40	Clostridiisalibacter paucivorans	0.9454	Bacteria; Firmicutes; Clostridia; Clostridiales; Clostridiaceae; Clostridiisalibacter
0.479	WP_012186339	144.821	7.7e-40	Caldivirga maquilingensis	0.9235	Archaea; Crenarchaeota; Thermoprotei; Thermoproteales; Thermoproteaceae; Caldivirga
0.458	KEJ02454	144.05	1.07e-39	Clostridium botulinum	0.918	Bacteria; Firmicutes; Clostridia; Clostridiales; Clostridiaceae; Clostridium
0.528	WP_001060303	143.665	1.24e-39	Leptospira interrogans	0.7869	Bacteria; Spirochaetes; Spirochaetales; Leptospiraceae; Leptospira
0.46	WP_029160518	143.28	2.22e-39	Clostridium scatologenes	0.9617	Bacteria; Firmicutes; Clostridia; Clostridiales; Clostridiaceae; Clostridium
0.475	WP_012031817	144.821	2.32e-39	Pelotomaculum thermopropionicum	0.8743	Bacteria; Firmicutes; Clostridia; Clostridiales; Peptococcaceae; Pelotomaculum
0.468	WP_006492771	143.28	2.38e-39	Mesotoga infera	0.8634	Bacteria; Thermotogae; Thermotogales; Thermotogaceae; Mesotoga
0.452	WP_018125071	143.28	2.43e-39	Desulfovibrio oxyclinae	0.8525	Bacteria; Proteobacteria; Deltaproteobacteria; Desulfovibrionales; Desulfovibrionaceae; Desulfovibrio
0.434	WP_026135885	143.28	2.53e-39	Nafulsella turpanensis	0.9563	Bacteria; Bacteroidetes; Cytophagia; Cytophagales; Flammeovirgaceae; Nafulsella
0.519	WP_013450341	142.895	2.67e-39	Calditerrivibrio nitroreducens	0.8689	Bacteria; Deferribacteres; Deferribacterales; Deferribacteraceae
0.528	WP_001060295	142.895	2.95e-39	Leptospira interrogans	0.7869	Bacteria; Spirochaetes; Spirochaetales; Leptospiraceae; Leptospira
0.468	WP_014730744	143.28	2.95e-39	Mesotoga prima	0.8634	Bacteria; Thermotogae; Thermotogales; Thermotogaceae; Mesotoga
0.452	WP_003358154	142.895	3.07e-39	Clostridium botulinum	0.918	Bacteria; Firmicutes; Clostridia; Clostridiales; Clostridiaceae; Clostridium
0.452	WP_025775081	142.895	3.14e-39	Clostridium botulinum	0.918	Bacteria; Firmicutes; Clostridia; Clostridiales; Clostridiaceae; Clostridium
0.46	WP_026136155	142.895	3.14e-39	Paenibacillus sp.	0.8852	Bacteria; Firmicutes; Bacilli; Bacillales; Paenibacillaceae; Paenibacillus
0.521	WP_001060294	142.895	3.35e-39	Leptospira interrogans	0.7869	Bacteria; Spirochaetes; Spirochaetales; Leptospiraceae; Leptospira
0.521	WP_001060301	142.51	4.67e-39	Leptospira interrogans	0.7869	Bacteria; Spirochaetes; Spirochaetales; Leptospiraceae; Leptospira
0.51	WP_027364145	142.51	5.67e-39	Desulfotomaculum alcoholivorax	0.8142	Bacteria; Firmicutes; Clostridia; Clostridiales; Peptococcaceae; Desulfotomaculum
0.521	WP_001060293	142.124	6.17e-39	Leptospira interrogans	0.7869	Bacteria; Spirochaetes; Spirochaetales; Leptospiraceae; Leptospira
0.452	WP_014521106	141.739	9.98e-39	Clostridium botulinum	0.918	Bacteria; Firmicutes; Clostridia; Clostridiales; Clostridiaceae; Clostridium
0.458	WP_021135428	141.739	1.01e-38	Clostridium botulinum	0.918	Bacteria; Firmicutes; Clostridia; Clostridiales; Clostridiaceae; Clostridium
0.452	WP_012343573	141.739	1.01e-38	Clostridium botulinum	0.918	Bacteria; Firmicutes; Clostridia; Clostridiales; Clostridiaceae; Clostridium
0.45	WP_012103111	141.354	1.1e-38	Clostridium kluyveri	0.9344	Bacteria; Firmicutes; Clostridia; Clostridiales; Clostridiaceae; Clostridium
0.53	WP_011849378	141.354	1.1e-38	Pyrobaculum calidifontis	0.8962	Archaea; Crenarchaeota; Thermoprotei; Thermoproteales; Thermoproteaceae; Pyrobaculum
0.519	WP_011762983	141.354	1.11e-38	Pyrobaculum islandicum	0.8743	Archaea; Crenarchaeota; Thermoprotei; Thermoproteales; Thermoproteaceae; Pyrobaculum
0.456	WP_027356521	141.739	1.21e-38	Desulfotomaculum thermocisternum	0.8142	Bacteria; Firmicutes; Clostridia; Clostridiales; Peptococcaceae; Desulfotomaculum
0.52	KDR96654	141.354	1.21e-38		0.8306	Bacteria; Firmicutes; Clostridia; Clostridiales; Peptostreptococcaceae; Peptoclostridium
0.51	WP_013798762	141.354	1.32e-38	Methanotorris igneus	0.8361	Archaea; Euryarchaeota; Methanococci; Methanococcales; Methanocaldococcaceae; Methanotorris
0.458	WP_003361981	140.969	1.62e-38	Clostridium botulinum	0.918	Bacteria; Firmicutes; Clostridia; Clostridiales; Clostridiaceae; Clostridium
0.514	WP_001060300	140.969	1.75e-38	Leptospira interrogans	0.7869	Bacteria; Spirochaetes; Spirochaetales; Leptospiraceae; Leptospira
0.478	WP_003368512	140.969	2.3e-38	Clostridium botulinum	0.8689	Bacteria; Firmicutes; Clostridia; Clostridiales; Clostridiaceae; Clostridium
0.452	WP_012100218	140.584	2.67e-38	Clostridium botulinum	0.918	Bacteria; Firmicutes; Clostridia; Clostridiales; Clostridiaceae; Clostridium
0.458	WP_009052276	140.198	2.78e-38		0.918	Bacteria; Firmicutes; Clostridia; Thermoanaerobacterales; Thermoanaerobacteraceae
0.451	WP_017751878	140.198	3.17e-38	Clostridium tyrobutyricum	0.8962	Bacteria; Firmicutes; Clostridia; Clostridiales; Clostridiaceae; Clostridium
0.507	WP_001060302	140.198	3.39e-38	Leptospira interrogans	0.7869	Bacteria; Spirochaetes; Spirochaetales; Leptospiraceae; Leptospira
0.446	WP_003485084	140.198	3.46e-38	Clostridium sporogenes	0.918	Bacteria; Firmicutes; Clostridia; Clostridiales; Clostridiaceae; Clostridium
0.445	WP_007060225	140.198	3.51e-38	Clostridium carboxidivorans	0.8962	Bacteria; Firmicutes; Clostridia; Clostridiales; Clostridiaceae; Clostridium
0.484	KEH97502	140.584	3.64e-38	Clostridium botulinum	0.8689	Bacteria; Firmicutes; Clostridia; Clostridiales; Clostridiaceae; Clostridium
0.452	WP_003869476	139.813	4.41e-38		0.918	Bacteria; Firmicutes; Clostridia; Thermoanaerobacterales; Thermoanaerobacteraceae
0.452	WP_011986716	139.813	4.82e-38	Clostridium botulinum	0.918	Bacteria; Firmicutes; Clostridia; Clostridiales; Clostridiaceae; Clostridium
0.458	WP_004451619	139.813	5.19e-38	Clostridium botulinum	0.918	Bacteria; Firmicutes; Clostridia; Clostridiales; Clostridiaceae; Clostridium
0.464	WP_011025367	139.428	5.38e-38	Caldanaerobacter subterraneus	0.918	Bacteria; Firmicutes; Clostridia; Thermoanaerobacterales; Thermoanaerobacteraceae; Caldanaerobacter
0.452	WP_003868818	139.428	5.52e-38		0.918	Bacteria; Firmicutes; Clostridia; Thermoanaerobacterales; Thermoanaerobacteraceae
0.452	WP_006570524	139.428	5.89e-38	Thermoanaerobacter siderophilus	0.918	Bacteria; Firmicutes; Clostridia; Thermoanaerobacterales; Thermoanaerobacteraceae; Thermoanaerobacter
0.47	KEH90366	139.043	1.03e-37	Clostridium novyi	0.8962	Bacteria; Firmicutes; Clostridia; Clostridiales; Clostridiaceae; Clostridium
0.452	WP_024933192	139.043	1.05e-37	Clostridium botulinum	0.918	Bacteria; Firmicutes; Clostridia; Clostridiales; Clostridiaceae; Clostridium
0.446	WP_021137326	138.272	1.76e-37	Clostridium botulinum	0.918	Bacteria; Firmicutes; Clostridia; Clostridiales; Clostridiaceae; Clostridium
0.446	WP_007288314	140.584	1.96e-37	Thermosinus carboxydivorans	0.9016	Bacteria; Firmicutes; Negativicutes; Selenomonadales; Veillonellaceae; Thermosinus
0.446	WP_028992739	137.887	2.47e-37	Thermoanaerobacter thermocopriae	0.918	Bacteria; Firmicutes; Clostridia; Thermoanaerobacterales; Thermoanaerobacteraceae; Thermoanaerobacter
0.452	WP_024932091	137.887	2.53e-37	Clostridium botulinum	0.918	Bacteria; Firmicutes; Clostridia; Clostridiales; Clostridiaceae; Clostridium
0.473	WP_027718299	138.272	2.62e-37	Desulfovirgula thermocuniculi	0.8087	Bacteria; Firmicutes; Clostridia; Thermoanaerobacterales; Thermoanaerobacteraceae; Desulfovirgula
0.446	WP_013150203	137.887	2.66e-37	Thermoanaerobacter mathranii	0.918	Bacteria; Firmicutes; Clostridia; Thermoanaerobacterales; Thermoanaerobacteraceae; Thermoanaerobacter
0.478	KEH85972	137.887	3.09e-37	Clostridium novyi	0.8689	Bacteria; Firmicutes; Clostridia; Clostridiales; Clostridiaceae; Clostridium
0.433	WP_019973911	137.502	3.66e-37	Empedobacter brevis	0.8962	Bacteria; Bacteroidetes; Flavobacteriia; Flavobacteriales; Flavobacteriaceae; Empedobacter
0.452	WP_022587885	137.502	4.07e-37	Caldanaerobacter subterraneus	0.918	Bacteria; Firmicutes; Clostridia; Thermoanaerobacterales; Thermoanaerobacteraceae; Caldanaerobacter
0.484	WP_029903063	137.117	4.78e-37	Prevotella sp.	0.8361	Bacteria; Bacteroidetes; Bacteroidia; Bacteroidales; Prevotellaceae; Prevotella
0.523	WP_013008254	136.732	7.78e-37	Deferribacter desulfuricans	0.8306	Bacteria; Deferribacteres; Deferribacterales; Deferribacteraceae; Deferribacter
0.444	WP_013777696	136.346	9.26e-37	Tepidanaerobacter acetatoxydans	0.9344	Bacteria; Firmicutes; Clostridia; Thermoanaerobacterales; Thermoanaerobacteraceae; Tepidanaerobacter
0.444	WP_013726286	136.346	1.03e-36	Clostridium botulinum	0.9344	Bacteria; Firmicutes; Clostridia; Clostridiales; Clostridiaceae; Clostridium
0.463	WP_011722825	136.346	1.36e-36	Clostridium novyi	0.8962	Bacteria; Firmicutes; Clostridia; Clostridiales; Clostridiaceae; Clostridium
0.49	WP_029475340	135.961	1.45e-36	Dehalococcoidia bacterium	0.8361	Bacteria; Chloroflexi; Dehalococcoidia
0.455	EFA75015	144.821	1.64e-36	Polysphondylium pallidum	0.8852	Eukaryota; Amoebozoa; Mycetozoa; Dictyosteliida; Polysphondylium
0.428	CAJ74599	136.732	1.99e-36	Candidatus Kuenenia	0.9836	Bacteria; Planctomycetes; Planctomycetia; Candidatus Brocadiales; Candidatus Brocadiaceae; Candidatus Kuenenia
0.456	KEI14667	135.576	2.13e-36	Clostridium novyi	0.9344	Bacteria; Firmicutes; Clostridia; Clostridiales; Clostridiaceae; Clostridium
0.45	WP_003380666	135.576	2.22e-36	Clostridium botulinum	0.9344	Bacteria; Firmicutes; Clostridia; Clostridiales; Clostridiaceae; Clostridium
0.47	WP_011099620	135.961	2.54e-36	Clostridium tetani	0.9071	Bacteria; Firmicutes; Clostridia; Clostridiales; Clostridiaceae; Clostridium
0.507	WP_014679143	135.191	2.68e-36	Solitalea canadensis	0.776	Bacteria; Bacteroidetes; Sphingobacteriia; Sphingobacteriales; Sphingobacteriaceae; Solitalea
0.466	GAF07839	135.961	3.1e-36	Paenibacillus pini	0.9508	Bacteria; Firmicutes; Bacilli; Bacillales; Paenibacillaceae; Paenibacillus
0.452	ESP04651	134.806	3.31e-36	Lottia gigantea	0.9016	Eukaryota; Metazoa; Lophotrochozoa; Mollusca; Gastropoda; Patellogastropoda; Lottioidea; Lottiidae; Lottia
0.439	WP_003514117	134.806	3.38e-36	Ruminiclostridium thermocellum	0.9344	Bacteria; Firmicutes; Clostridia; Clostridiales; Ruminococcaceae; Ruminiclostridium
0.472	WP_013668217	134.806	3.39e-36	Sphingobacterium sp.	0.8689	Bacteria; Bacteroidetes; Sphingobacteriia; Sphingobacteriales; Sphingobacteriaceae; Sphingobacterium
0.47	WP_023438321	134.806	3.65e-36	Clostridium tetani	0.9071	Bacteria; Firmicutes; Clostridia; Clostridiales; Clostridiaceae; Clostridium

## Sheet: A. boonei PRT
% Pairwise Identity	Accession	Bit-Score	E Value	Organism	Query coverage	Taxonomy
1	WP_008083038	387.882	6.99e-135	Aciduliprofundum boonei	1	Archaea; Euryarchaeota; Aciduliprofundum
0.918	WP_015284014	366.696	1.55e-126	Aciduliprofundum sp.	1	Archaea; Euryarchaeota; Aciduliprofundum
0.61	WP_010901571	243.432	5.82e-78	Thermoplasma acidophilum	1	Archaea; Euryarchaeota; Thermoplasmata; Thermoplasmatales; Thermoplasmataceae; Thermoplasma
0.595	WP_010917476	238.81	2.85e-76	Thermoplasma volcanium	1	Archaea; Euryarchaeota; Thermoplasmata; Thermoplasmatales; Thermoplasmataceae; Thermoplasma
0.602	WP_021788071	237.269	1.2e-75	Ferroplasma sp.	0.9845	Archaea; Euryarchaeota; Thermoplasmata; Thermoplasmatales; Ferroplasmaceae; Ferroplasma; environmental samples
0.597	WP_009887011	236.113	3.63e-75	Ferroplasma acidarmanus	0.9845	Archaea; Euryarchaeota; Thermoplasmata; Thermoplasmatales; Ferroplasmaceae; Ferroplasma
0.602	WP_021786871	235.728	4.51e-75	Ferroplasma sp.	0.9845	Archaea; Euryarchaeota; Thermoplasmata; Thermoplasmatales; Ferroplasmaceae; Ferroplasma; environmental samples
0.603	WP_021791337	229.95	8.29e-73	Thermoplasmatales archaeon	1	Archaea; Euryarchaeota; Thermoplasmata; Thermoplasmatales; environmental samples
0.596	WP_021788503	217.238	4.19e-68	Ferroplasma sp.	0.9175	Archaea; Euryarchaeota; Thermoplasmata; Thermoplasmatales; Ferroplasmaceae; Ferroplasma; environmental samples
0.552	WP_011177266	217.624	6.08e-68	Picrophilus torridus	0.9845	Archaea; Euryarchaeota; Thermoplasmata; Thermoplasmatales; Picrophilaceae; Picrophilus
0.526	WP_021789311	212.231	9.69e-66	Thermoplasmatales archaeon	0.9845	Archaea; Euryarchaeota; Thermoplasmata; Thermoplasmatales; environmental samples
0.568	WP_021792843	204.912	6.89e-63	Thermoplasmatales archaeon	0.9845	Archaea; Euryarchaeota; Thermoplasmata; Thermoplasmatales; environmental samples
0.568	WP_021794365	196.823	9.94e-60	Thermoplasmatales archaeon	0.9845	Archaea; Euryarchaeota; Thermoplasmata; Thermoplasmatales; environmental samples
0.515	WP_008441127	194.897	3.8e-59	Thermoplasmatales archaeon	1	Archaea; Euryarchaeota; Thermoplasmata; Thermoplasmatales
0.479	EHR76391	170.244	1.57e-49	uncultured marine	0.9742	Archaea; Euryarchaeota; Marine Group II; environmental samples
0.409	WP_013038359	164.466	4.1e-47	Methanohalophilus mahii	0.9794	Archaea; Euryarchaeota; Methanomicrobia; Methanosarcinales; Methanosarcinaceae; Methanohalophilus
0.399	WP_011499835	161.77	4.61e-46	Methanococcoides burtonii	0.9794	Archaea; Euryarchaeota; Methanomicrobia; Methanosarcinales; Methanosarcinaceae; Methanococcoides
0.404	WP_015325649	160.614	1.35e-45	Methanomethylovorans hollandica	0.9794	Archaea; Euryarchaeota; Methanomicrobia; Methanosarcinales; Methanosarcinaceae; Methanomethylovorans
0.399	WP_015053742	159.844	2.77e-45	Methanolobus psychrophilus	0.9794	Archaea; Euryarchaeota; Methanomicrobia; Methanosarcinales; Methanosarcinaceae; Methanolobus
0.389	WP_023845082	157.147	2.53e-44	Methanolobus tindarius	0.9794	Archaea; Euryarchaeota; Methanomicrobia; Methanosarcinales; Methanosarcinaceae; Methanolobus
0.421	WP_012966369	150.214	9.12e-42	Ferroglobus placidus	0.9794	Archaea; Euryarchaeota; Archaeoglobi; Archaeoglobales; Archaeoglobaceae; Ferroglobus
0.373	WP_013897373	148.673	4.62e-41	Methanosalsum zhilinae	0.9794	Archaea; Euryarchaeota; Methanomicrobia; Methanosarcinales; Methanosarcinaceae; Methanosalsum
0.398	WP_023991504	148.288	6.64e-41	Methanobacterium sp.	0.9794	Archaea; Euryarchaeota; Methanobacteria; Methanobacteriales; Methanobacteriaceae; Methanobacterium
0.386	WP_014586714	148.288	7.82e-41	Methanosaeta harundinacea	0.9794	Archaea; Euryarchaeota; Methanomicrobia; Methanosarcinales; Methanosaetaceae; Methanosaeta
0.413	WP_010877893	147.902	8.39e-41	Archaeoglobus fulgidus	0.9794	Archaea; Euryarchaeota; Archaeoglobi; Archaeoglobales; Archaeoglobaceae; Archaeoglobus
0.398	WP_008512064	147.517	1.36e-40	Methanobacterium sp.	0.9794	Archaea; Euryarchaeota; Methanobacteria; Methanobacteriales; Methanobacteriaceae; Methanobacterium
0.377	WP_015412274	147.132	1.79e-40	Methanosarcina mazei	0.9794	Archaea; Euryarchaeota; Methanomicrobia; Methanosarcinales; Methanosarcinaceae; Methanosarcina
0.407	WP_011305579	147.132	2.08e-40	Methanosarcina barkeri	0.9794	Archaea; Euryarchaeota; Methanomicrobia; Methanosarcinales; Methanosarcinaceae; Methanosarcina
0.403	WP_004030309	146.747	2.45e-40	Methanobacterium formicicum	0.9794	Archaea; Euryarchaeota; Methanobacteria; Methanobacteriales; Methanobacteriaceae; Methanobacterium
0.354	WP_011695290	146.747	3.1e-40	Methanosaeta thermophila	0.9794	Archaea; Euryarchaeota; Methanomicrobia; Methanosarcinales; Methanosaetaceae; Methanosaeta
0.377	WP_011020957	146.747	3.44e-40	Methanosarcina acetivorans	0.9794	Archaea; Euryarchaeota; Methanomicrobia; Methanosarcinales; Methanosarcinaceae; Methanosarcina
0.354	A0B5B7	146.362	3.64e-40	Methanosaeta thermophila	0.9794	Archaea; Euryarchaeota; Methanomicrobia; Methanosarcinales; Methanosaetaceae; Methanosaeta
0.372	WP_011033967	146.362	4.17e-40	Methanosarcina mazei	0.9794	Archaea; Euryarchaeota; Methanomicrobia; Methanosarcinales; Methanosarcinaceae; Methanosarcina
0.372	WP_011308383	145.591	7.74e-40	Methanosarcina barkeri	0.9794	Archaea; Euryarchaeota; Methanomicrobia; Methanosarcinales; Methanosarcinaceae; Methanosarcina
0.4	WP_013414272	144.821	1.21e-39	Methanothermus fervidus	0.9588	Archaea; Euryarchaeota; Methanobacteria; Methanobacteriales; Methanothermaceae; Methanothermus
0.375	WP_013719630	144.436	2.15e-39	Methanosaeta concilii	0.9794	Archaea; Euryarchaeota; Methanomicrobia; Methanosarcinales; Methanosaetaceae; Methanosaeta
0.413	WP_011406910	144.05	2.59e-39	Methanosphaera stadtmanae	0.9588	Archaea; Euryarchaeota; Methanobacteria; Methanobacteriales; Methanobacteriaceae; Methanosphaera
0.374	WP_012035190	144.05	3.09e-39	Methanocella arvoryzae	0.9794	Archaea; Euryarchaeota; Methanomicrobia; Methanocellales; Methanocellaceae; Methanocella
0.395	WP_013824865	143.665	3.53e-39	Methanobacterium paludis	0.9794	Archaea; Euryarchaeota; Methanobacteria; Methanobacteriales; Methanobacteriaceae; Methanobacterium
0.395	WP_011022488	143.665	4.26e-39	Methanosarcina acetivorans	0.9794	Archaea; Euryarchaeota; Methanomicrobia; Methanosarcinales; Methanosarcinaceae; Methanosarcina
0.426	ABX59185	141.354	1.01e-38	uncultured marine	0.8247	Archaea; Euryarchaeota; Marine Group II; environmental samples
0.388	WP_012956546	141.739	2.19e-38	Methanobrevibacter ruminantium	0.9794	Archaea; Euryarchaeota; Methanobacteria; Methanobacteriales; Methanobacteriaceae; Methanobrevibacter
0.407	WP_012939593	140.969	3.66e-38	Archaeoglobus profundus	0.9639	Archaea; Euryarchaeota; Archaeoglobi; Archaeoglobales; Archaeoglobaceae; Archaeoglobus
0.366	WP_017342830	141.354	3.69e-38	Halorubrum sp.	0.9742	Archaea; Euryarchaeota; Halobacteria; Halobacteriales; Halobacteriaceae; Halorubrum
0.411	WP_013645904	140.198	8.6e-38	Methanobacterium lacus	0.9794	Archaea; Euryarchaeota; Methanobacteria; Methanobacteriales; Methanobacteriaceae; Methanobacterium
0.366	WP_012899579	140.198	1.01e-37	Methanocella paludicola	0.9794	Archaea; Euryarchaeota; Methanomicrobia; Methanocellales; Methanocellaceae; Methanocella
0.371	WP_006113240	140.198	1.22e-37	Halorubrum coriense	0.9742	Archaea; Euryarchaeota; Halobacteria; Halobacteriales; Halobacteriaceae; Halorubrum
0.343	WP_013193559	139.813	1.23e-37	Methanohalobium evestigatum	0.9794	Archaea; Euryarchaeota; Methanomicrobia; Methanosarcinales; Methanosarcinaceae; Methanohalobium
0.401	WP_013682830	139.428	1.7e-37	Archaeoglobus veneficus	0.9794	Archaea; Euryarchaeota; Archaeoglobi; Archaeoglobales; Archaeoglobaceae; Archaeoglobus
0.377	WP_019264785	138.272	4.47e-37	Methanobrevibacter smithii	0.9794	Archaea; Euryarchaeota; Methanobacteria; Methanobacteriales; Methanobacteriaceae; Methanobrevibacter
0.359	WP_006628705	137.887	8.77e-37	Halorubrum tebenquichense	0.9742	Archaea; Euryarchaeota; Halobacteria; Halobacteriales; Halobacteriaceae; Halorubrum
0.377	WP_019266630	137.502	9.22e-37	Methanobrevibacter smithii	0.9794	Archaea; Euryarchaeota; Methanobacteria; Methanobacteriales; Methanobacteriaceae; Methanobrevibacter
0.359	WP_008585963	137.887	1.01e-36	Halorubrum hochstenium	0.9742	Archaea; Euryarchaeota; Halobacteria; Halobacteriales; Halobacteriaceae; Halorubrum
0.388	WP_015410490	137.117	1.58e-36	Natronomonas moolapensis	0.9845	Archaea; Euryarchaeota; Halobacteria; Halobacteriales; Halobacteriaceae; Natronomonas
0.356	WP_014406749	137.117	1.91e-36	Methanocella conradii	0.9794	Archaea; Euryarchaeota; Methanomicrobia; Methanocellales; Methanocellaceae; Methanocella
0.369	WP_008445771	136.732	2.41e-36	Halorubrum californiense	0.9742	Archaea; Euryarchaeota; Halobacteria; Halobacteriales; Halobacteriaceae; Halorubrum
0.374	WP_015591640	136.346	2.44e-36	Archaeoglobus sulfaticallidus	0.9794	Archaea; Euryarchaeota; Archaeoglobi; Archaeoglobales; Archaeoglobaceae; Archaeoglobus
0.374	WP_029143351	136.732	2.5e-36	Methanobrevibacter smithii	0.9742	Archaea; Euryarchaeota; Methanobacteria; Methanobacteriales; Methanobacteriaceae; Methanobrevibacter
0.377	WP_011954146	136.346	2.65e-36		0.9794	Archaea; Euryarchaeota; Methanobacteria; Methanobacteriales; Methanobacteriaceae
0.377	WP_004033046	136.346	3.5e-36	Methanobrevibacter smithii	0.9794	Archaea; Euryarchaeota; Methanobacteria; Methanobacteriales; Methanobacteriaceae; Methanobrevibacter
0.356	WP_004050157	135.576	7.1e-36	Halorubrum saccharovorum	0.9742	Archaea; Euryarchaeota; Halobacteria; Halobacteriales; Halobacteriaceae; Halorubrum
0.35	CDK39873	135.576	7.28e-36	Halorubrum sp.	0.9742	Archaea; Euryarchaeota; Halobacteria; Halobacteriales; Halobacteriaceae; Halorubrum
0.354	WP_023498208	134.42	1.68e-35	uncultured archaeon	0.9742	Archaea; environmental samples
0.365	WP_023393412	134.42	2.28e-35	Candidatus Halobonum	0.9742	Archaea; Euryarchaeota; Halobacteria; Halobacteriales; Halobacteriaceae; Candidatus Halobonum
0.35	WP_008849442	132.88	6.71e-35	Halorubrum kocurii	0.9742	Archaea; Euryarchaeota; Halobacteria; Halobacteriales; Halobacteriaceae; Halorubrum
0.356	WP_007998813	132.88	6.9e-35	Halorubrum aidingense	0.9742	Archaea; Euryarchaeota; Halobacteria; Halobacteriales; Halobacteriaceae; Halorubrum
0.39	KCZ71351	132.88	7.62e-35	Candidatus Methanoperedens	0.9794	Archaea; Euryarchaeota; Methanomicrobia; Methanosarcinales; Candidatus Methanoperedenaceae; Candidatus Methanoperedens
0.383	WP_004076918	132.109	1.17e-34	Methanoplanus limicola	0.9742	Archaea; Euryarchaeota; Methanomicrobia; Methanomicrobiales; Methanomicrobiaceae; Methanoplanus
0.354	WP_016358067	132.109	1.48e-34	Methanobrevibacter sp.	0.9794	Archaea; Euryarchaeota; Methanobacteria; Methanobacteriales; Methanobacteriaceae; Methanobrevibacter
0.346	WP_006056712	132.109	1.63e-34	Halogeometricum borinquense	0.9742	Archaea; Euryarchaeota; Halobacteria; Halobacteriales; Halobacteriaceae; Halogeometricum
0.354	WP_008004175	131.339	3.26e-34	Halorubrum lipolyticum	0.9742	Archaea; Euryarchaeota; Halobacteria; Halobacteriales; Halobacteriaceae; Halorubrum
0.345	WP_008321252	130.954	4.38e-34	Haloferax mucosum	0.9742	Archaea; Euryarchaeota; Halobacteria; Halobacteriales; Halobacteriaceae; Haloferax
0.356	WP_004598210	130.568	5.89e-34		0.9742	Archaea; Euryarchaeota; Halobacteria; Halobacteriales; Halobacteriaceae
0.34	WP_004977525	129.798	9.69e-34		0.9742	Archaea; Euryarchaeota; Halobacteria; Halobacteriales; Halobacteriaceae
0.346	ABT17362	130.568	1.5e-33	uncultured haloarchaeon	0.9845	Archaea; Euryarchaeota; Halobacteria; Halobacteriales; Halobacteriaceae; environmental samples
0.345	WP_004043856	129.028	2.46e-33		0.9742	Archaea; Euryarchaeota; Halobacteria; Halobacteriales; Halobacteriaceae
0.347	WP_006432462	128.642	3.42e-33	Natrinema versiforme	0.9794	Archaea; Euryarchaeota; Halobacteria; Halobacteriales; Halobacteriaceae; Natrinema
0.364	WP_005558005	128.257	4.84e-33	Natronococcus amylolyticus	0.9794	Archaea; Euryarchaeota; Halobacteria; Halobacteriales; Halobacteriaceae; Natronococcus
0.356	WP_014053047	127.872	4.98e-33	halophilic archaeon	0.9794	Archaea
0.371	WP_008526550	127.872	5.36e-33	Halorhabdus tiamatea	0.9742	Archaea; Euryarchaeota; Halobacteria; Halobacteriales; Halobacteriaceae; Halorhabdus
0.34	WP_015909550	127.872	5.71e-33	Halorubrum lacusprofundi	0.9742	Archaea; Euryarchaeota; Halobacteria; Halobacteriales; Halobacteriaceae; Halorubrum
0.34	WP_004970934	127.872	6.81e-33		0.9742	Archaea; Euryarchaeota; Halobacteria; Halobacteriales; Halobacteriaceae
0.344	KDE57979	127.872	6.93e-33	Halostagnicola sp.	0.9794	Archaea; Euryarchaeota; Halobacteria; Halobacteriales; Halobacteriaceae; Halostagnicola
0.349	WP_005580809	127.872	7.01e-33	Natronobacterium gregoryi	0.9794	Archaea; Euryarchaeota; Halobacteria; Halobacteriales; Halobacteriaceae; Natronobacterium
0.365	WP_023506514	127.487	7.65e-33	uncultured archaeon	0.9845	Archaea; environmental samples
0.371	WP_015790012	127.102	9.31e-33	Halorhabdus utahensis	0.9742	Archaea; Euryarchaeota; Halobacteria; Halobacteriales; Halobacteriaceae; Halorhabdus
0.354	WP_008424523	127.487	9.63e-33	Natronococcus jeotgali	0.9794	Archaea; Euryarchaeota; Halobacteria; Halobacteriales; Halobacteriaceae; Natronococcus
0.343	WP_015763215	127.487	1.01e-32		0.9794	Archaea; Euryarchaeota; Halobacteria; Halobacteriales; Halobacteriaceae
0.345	WP_004054124	127.102	1.06e-32	Halococcus morrhuae	0.9794	Archaea; Euryarchaeota; Halobacteria; Halobacteriales; Halobacteriaceae; Halococcus
0.36	WP_006088551	127.487	1.13e-32	Natronorubrum tibetense	0.9794	Archaea; Euryarchaeota; Halobacteria; Halobacteriales; Halobacteriaceae; Natronorubrum
0.32	WP_007997344	127.102	1.19e-32	Halorubrum arcis	0.9742	Archaea; Euryarchaeota; Halobacteria; Halobacteriales; Halobacteriaceae; Halorubrum
0.343	WP_021060158	127.102	1.2e-32	Halonotius sp.	0.9794	Archaea; Euryarchaeota; Halobacteria; Halobacteriales; Halobacteriaceae; Halonotius
0.316	WP_006630559	127.102	1.34e-32	Halorubrum tebenquichense	0.9742	Archaea; Euryarchaeota; Halobacteria; Halobacteriales; Halobacteriaceae; Halorubrum
0.343	WP_020447173	126.716	1.42e-32	Salinarchaeum sp.	0.9794	Archaea; Euryarchaeota; Halobacteria; Halobacteriales; Halobacteriaceae; Salinarchaeum
0.338	WP_006184710	127.102	1.59e-32	Natrinema pallidum	0.9794	Archaea; Euryarchaeota; Halobacteria; Halobacteriales; Halobacteriaceae; Natrinema
0.343	WP_007742811	126.716	1.76e-32	Halococcus thailandensis	0.9794	Archaea; Euryarchaeota; Halobacteria; Halobacteriales; Halobacteriaceae; Halococcus
0.333	WP_021042684	126.716	1.89e-32	halophilic archaeon	0.9845	Archaea; Euryarchaeota; Halobacteria; Halobacteriales
0.363	WP_015321994	126.716	1.95e-32	Natronococcus occultus	0.9794	Archaea; Euryarchaeota; Halobacteria; Halobacteriales; Halobacteriaceae; Natronococcus
0.338	WP_008416210	126.331	2.19e-32	Halalkalicoccus jeotgali	0.9794	Archaea; Euryarchaeota; Halobacteria; Halobacteriales; Halobacteriaceae; Halalkalicoccus
0.345	WP_006826122	126.716	2.36e-32	Natrialba taiwanensis	0.9794	Archaea; Euryarchaeota; Halobacteria; Halobacteriales; Halobacteriaceae; Natrialba
0.344	WP_021040914	126.331	2.39e-32	Halonotius sp.	0.9794	Archaea; Euryarchaeota; Halobacteria; Halobacteriales; Halobacteriaceae; Halonotius
0.338	WP_007109480	126.331	2.5e-32	Natrinema altunense	0.9794	Archaea; Euryarchaeota; Halobacteria; Halobacteriales; Halobacteriaceae; Natrinema
0.34	WP_007982358	125.946	3.38e-32	Haladaptatus paucihalophilus	0.9794	Archaea; Euryarchaeota; Halobacteria; Halobacteriales; Halobacteriaceae; Haladaptatus
0.369	WP_013328163	125.561	3.91e-32	Methanoplanus petrolearius	0.9794	Archaea; Euryarchaeota; Methanomicrobia; Methanomicrobiales; Methanomicrobiaceae; Methanoplanus
0.361	WP_023500891	125.946	4.04e-32	uncultured archaeon	0.9742	Archaea; environmental samples
0.349	WP_008894513	125.946	4.27e-32	Haloterrigena salina	0.9794	Archaea; Euryarchaeota; Halobacteria; Halobacteriales; Halobacteriaceae; Haloterrigena
0.34	WP_004572584	125.561	4.29e-32	Haloferax mediterranei	0.9742	Archaea; Euryarchaeota; Halobacteria; Halobacteriales; Halobacteriaceae; Haloferax
0.332	WP_008389497	125.561	5.06e-32	Halosarcina pallida	0.9742	Archaea; Euryarchaeota; Halobacteria; Halobacteriales; Halobacteriaceae; Halosarcina
0.338	WP_023502252	125.561	5.49e-32	uncultured archaeon	0.9794	Archaea; environmental samples
0.338	WP_006650673	125.561	5.76e-32	Haloterrigena thermotolerans	0.9794	Archaea; Euryarchaeota; Halobacteria; Halobacteriales; Halobacteriaceae; Haloterrigena
0.338	WP_006182116	125.176	7.58e-32	Natrinema pellirubrum	0.9794	Archaea; Euryarchaeota; Halobacteria; Halobacteriales; Halobacteriaceae; Natrinema
0.341	WP_006666579	125.176	9.7e-32	Natrialba aegyptia	0.9794	Archaea; Euryarchaeota; Halobacteria; Halobacteriales; Halobacteriaceae; Natrialba
0.346	WP_007260788	124.79	1.04e-31	Natronolimnobius innermongolicus	0.9794	Archaea; Euryarchaeota; Halobacteria; Halobacteriales; Halobacteriaceae; Natronolimnobius
0.346	WP_012943736	124.79	1.2e-31	Haloterrigena turkmenica	0.9794	Archaea; Euryarchaeota; Halobacteria; Halobacteriales; Halobacteriaceae; Haloterrigena
0.358	WP_011833144	124.02	1.3e-31	Methanocorpusculum labreanum	0.9742	Archaea; Euryarchaeota; Methanomicrobia; Methanomicrobiales; Methanocorpusculaceae; Methanocorpusculum
0.335	AHF99862	124.405	1.32e-31	Halostagnicola larsenii	0.9794	Archaea; Euryarchaeota; Halobacteria; Halobacteriales; Halobacteriaceae; Halostagnicola
0.392	BAM70043	124.02	1.36e-31	Methanothermobacter thermautotrophicus	0.9742	Archaea; Euryarchaeota; Methanobacteria; Methanobacteriales; Methanobacteriaceae; Methanothermobacter
0.343	WP_013878328	124.405	1.39e-31	Halopiger xanaduensis	0.9794	Archaea; Euryarchaeota; Halobacteria; Halobacteriales; Halobacteriaceae; Halopiger
0.333	WP_008452683	124.405	1.62e-31		0.9794	Archaea; Euryarchaeota; Halobacteria; Halobacteriales; Halobacteriaceae
0.341	WP_006108873	124.405	1.83e-31	Natrialba asiatica	0.9794	Archaea; Euryarchaeota; Halobacteria; Halobacteriales; Halobacteriaceae; Natrialba
0.34	WP_004961276	123.635	2.27e-31		0.9794	Archaea; Euryarchaeota; Halobacteria; Halobacteriales; Halobacteriaceae
0.34	WP_004518029	123.635	2.27e-31	Haloarcula vallismortis	0.9794	Archaea; Euryarchaeota; Halobacteria; Halobacteriales; Halobacteriaceae; Haloarcula
0.332	ERH11444	123.635	2.49e-31	halophilic archaeon	0.9742	Archaea; Euryarchaeota; Halobacteria; Halobacteriales
0.327	WP_007143558	124.02	2.53e-31	Halobiforma lacisalsi	0.9794	Archaea; Euryarchaeota; Halobacteria; Halobacteriales; Halobacteriaceae; Halobiforma
0.34	WP_005534332	123.25	3.25e-31	Haloarcula argentinensis	0.9794	Archaea; Euryarchaeota; Halobacteria; Halobacteriales; Halobacteriaceae; Haloarcula
0.34	WP_014040388	123.25	3.35e-31	Haloarcula hispanica	0.9794	Archaea; Euryarchaeota; Halobacteria; Halobacteriales; Halobacteriaceae; Haloarcula
0.338	WP_006167076	123.635	4.02e-31	Natrialba chahannaoensis	0.9794	Archaea; Euryarchaeota; Halobacteria; Halobacteriales; Halobacteriaceae; Natrialba
0.387	WP_010876509	122.865	4.12e-31	Methanothermobacter thermautotrophicus	0.9742	Archaea; Euryarchaeota; Methanobacteria; Methanobacteriales; Methanobacteriaceae; Methanothermobacter
0.33	WP_004216458	123.635	4.2e-31	Natrialba magadii	0.9794	Archaea; Euryarchaeota; Halobacteria; Halobacteriales; Halobacteriaceae; Natrialba
0.34	WP_008159458	123.25	4.33e-31	Natronorubrum sulfidifaciens	0.9794	Archaea; Euryarchaeota; Halobacteria; Halobacteriales; Halobacteriaceae; Natronorubrum
0.345	WP_004055294	122.865	4.34e-31	Halococcus morrhuae	0.9794	Archaea; Euryarchaeota; Halobacteria; Halobacteriales; Halobacteriaceae; Halococcus
0.34	WP_004592679	122.865	4.75e-31	Haloarcula japonica	0.9794	Archaea; Euryarchaeota; Halobacteria; Halobacteriales; Halobacteriaceae; Haloarcula
0.361	WP_015790841	122.865	4.94e-31	Methanocaldococcus fervens	0.9639	Archaea; Euryarchaeota; Methanococci; Methanococcales; Methanocaldococcaceae; Methanocaldococcus
0.34	WP_008309114	122.865	5.01e-31	Haloarcula amylolytica	0.9794	Archaea; Euryarchaeota; Halobacteria; Halobacteriales; Halobacteriaceae; Haloarcula
0.336	WP_006064349	123.25	5.03e-31	Natronorubrum bangense	0.9794	Archaea; Euryarchaeota; Halobacteria; Halobacteriales; Halobacteriaceae; Natronorubrum
0.351	WP_015301079	122.865	5.11e-31	Halovivax ruber	0.9794	Archaea; Euryarchaeota; Halobacteria; Halobacteriales; Halobacteriaceae; Halovivax
0.322	WP_009366055	122.865	5.16e-31	Halogranum salarium	0.9742	Archaea; Euryarchaeota; Halobacteria; Halobacteriales; Halobacteriaceae
0.329	WP_007695128	122.865	6.78e-31	Halococcus hamelinensis	0.9794	Archaea; Euryarchaeota; Halobacteria; Halobacteriales; Halobacteriaceae; Halococcus
0.34	WP_008012844	122.479	7.09e-31	Haloterrigena limicola	0.9794	Archaea; Euryarchaeota; Halobacteria; Halobacteriales; Halobacteriaceae; Haloterrigena
0.346	WP_021056151	122.865	8.94e-31	Haloquadratum walsbyi	0.9742	Archaea; Euryarchaeota; Halobacteria; Halobacteriales; Halobacteriaceae; Haloquadratum
0.34	WP_021057375	122.094	1.13e-30	Haloquadratum sp.	0.9742	Archaea; Euryarchaeota; Halobacteria; Halobacteriales; Halobacteriaceae; Haloquadratum
0.324	WP_010902287	121.324	1.91e-30	Halobacterium salinarum	0.9794	Archaea; Euryarchaeota; Halobacteria; Halobacteriales; Halobacteriaceae; Halobacterium
0.354	WP_014866051	121.324	1.96e-30	Methanoculleus bourgensis	0.9742	Archaea; Euryarchaeota; Methanomicrobia; Methanomicrobiales; Methanomicrobiaceae; Methanoculleus
0.324	WP_006884463	121.324	1.99e-30	Halosimplex carlsbadense	0.9794	Archaea; Euryarchaeota; Halobacteria; Halobacteriales; Halobacteriaceae; Halosimplex
0.326	WP_006651963	121.709	2.15e-30	Natrialba hulunbeirensis	0.9794	Archaea; Euryarchaeota; Halobacteria; Halobacteriales; Halobacteriaceae; Natrialba
0.337	WP_014555509	121.709	2.47e-30	Haloquadratum walsbyi	0.9742	Archaea; Euryarchaeota; Halobacteria; Halobacteriales; Halobacteriaceae; Haloquadratum
0.369	KDE56107	120.939	2.6e-30	Methanoculleus sp.	0.9742	Archaea; Euryarchaeota; Methanomicrobia; Methanomicrobiales; Methanomicrobiaceae; Methanoculleus
0.332	WP_011570942	120.553	4.37e-30	Haloquadratum walsbyi	0.9742	Archaea; Euryarchaeota; Halobacteria; Halobacteriales; Halobacteriaceae; Haloquadratum
0.329	WP_023500082	120.168	5.56e-30	uncultured archaeon	0.9742	Archaea; environmental samples
0.364	WP_011843127	119.398	9.21e-30	Methanoculleus marisnigri	0.9742	Archaea; Euryarchaeota; Methanomicrobia; Methanomicrobiales; Methanomicrobiaceae; Methanoculleus

## Sheet: S. moellendorffii lipase
% Pairwise Identity	Accession	Bit-Score	E Value	Organism	Query coverage	Taxonomy
1	XP_002984496	456.447	4.03e-161	Selaginella moellendorffii	1	Eukaryota; Viridiplantae; Streptophyta; Embryophyta; Tracheophyta; Lycopodiophyta; Isoetopsida; Selaginellales; Selaginellaceae; Selaginella
0.689	XP_002984381	184.111	1.4e-52	Selaginella moellendorffii	0.6273	Eukaryota; Viridiplantae; Streptophyta; Embryophyta; Tracheophyta; Lycopodiophyta; Isoetopsida; Selaginellales; Selaginellaceae; Selaginella
0.682	XP_002972805	180.644	3.13e-51	Selaginella moellendorffii	0.6273	Eukaryota; Viridiplantae; Streptophyta; Embryophyta; Tracheophyta; Lycopodiophyta; Isoetopsida; Selaginellales; Selaginellaceae; Selaginella
0.98	XP_002973027	107.457	2.88e-26	Selaginella moellendorffii	0.2318	Eukaryota; Viridiplantae; Streptophyta; Embryophyta; Tracheophyta; Lycopodiophyta; Isoetopsida; Selaginellales; Selaginellaceae; Selaginella
0.388	XP_002968205	104.76	4.85e-23	Selaginella moellendorffii	0.6591	Eukaryota; Viridiplantae; Streptophyta; Embryophyta; Tracheophyta; Lycopodiophyta; Isoetopsida; Selaginellales; Selaginellaceae; Selaginella
0.388	XP_002976172	104.375	6e-23	Selaginella moellendorffii	0.6591	Eukaryota; Viridiplantae; Streptophyta; Embryophyta; Tracheophyta; Lycopodiophyta; Isoetopsida; Selaginellales; Selaginellaceae; Selaginella
0.412	XP_008457861	98.2117	7.37e-21	Cucumis melo	0.6318	Eukaryota; Viridiplantae; Streptophyta; Embryophyta; Tracheophyta; Spermatophyta; Magnoliophyta; eudicotyledons; Gunneridae; Pentapetalae; rosids; fabids; Cucurbitales; Cucurbitaceae; Benincaseae; Cucumis
0.423	XP_004232068	97.8265	1.09e-20	Solanum lycopersicum	0.6318	Eukaryota; Viridiplantae; Streptophyta; Embryophyta; Tracheophyta; Spermatophyta; Magnoliophyta; eudicotyledons; Gunneridae; Pentapetalae; asterids; lamiids; Solanales; Solanaceae; Solanoideae; Solaneae; Solanum; Lycopersicon
0.423	XP_006338241	97.8265	1.13e-20	Solanum tuberosum	0.6318	Eukaryota; Viridiplantae; Streptophyta; Embryophyta; Tracheophyta; Spermatophyta; Magnoliophyta; eudicotyledons; Gunneridae; Pentapetalae; asterids; lamiids; Solanales; Solanaceae; Solanoideae; Solaneae; Solanum
0.392	XP_002522360	97.4413	1.63e-20	Ricinus communis	0.6318	Eukaryota; Viridiplantae; Streptophyta; Embryophyta; Tracheophyta; Spermatophyta; Magnoliophyta; eudicotyledons; Gunneridae; Pentapetalae; rosids; fabids; Malpighiales; Euphorbiaceae; Acalyphoideae; Acalypheae; Ricinus
0.393	XP_006291327	97.0561	1.69e-20	Capsella rubella	0.6227	Eukaryota; Viridiplantae; Streptophyta; Embryophyta; Tracheophyta; Spermatophyta; Magnoliophyta; eudicotyledons; Gunneridae; Pentapetalae; rosids; malvids; Brassicales; Brassicaceae; Camelineae; Capsella
0.37	XP_004148069	96.2857	3.73e-20	Cucumis sativus	0.7455	Eukaryota; Viridiplantae; Streptophyta; Embryophyta; Tracheophyta; Spermatophyta; Magnoliophyta; eudicotyledons; Gunneridae; Pentapetalae; rosids; fabids; Cucurbitales; Cucurbitaceae; Benincaseae; Cucumis
0.378	XP_004509186	96.2857	4.02e-20	Cicer arietinum	0.6318	Eukaryota; Viridiplantae; Streptophyta; Embryophyta; Tracheophyta; Spermatophyta; Magnoliophyta; eudicotyledons; Gunneridae; Pentapetalae; rosids; fabids; Fabales; Fabaceae; Papilionoideae; Cicereae; Cicer
0.399	XP_006856235	95.1301	9.66e-20	Amborella trichopoda	0.6318	Eukaryota; Viridiplantae; Streptophyta; Embryophyta; Tracheophyta; Spermatophyta; Magnoliophyta; basal Magnoliophyta; Amborellales; Amborellaceae; Amborella
0.377	XP_003518088	95.1301	9.66e-20	Glycine max	0.6318	Eukaryota; Viridiplantae; Streptophyta; Embryophyta; Tracheophyta; Spermatophyta; Magnoliophyta; eudicotyledons; Gunneridae; Pentapetalae; rosids; fabids; Fabales; Fabaceae; Papilionoideae; Phaseoleae; Glycine; Soja
0.384	XP_007156849	94.7449	1.12e-19	Phaseolus vulgaris	0.6227	Eukaryota; Viridiplantae; Streptophyta; Embryophyta; Tracheophyta; Spermatophyta; Magnoliophyta; eudicotyledons; Gunneridae; Pentapetalae; rosids; fabids; Fabales; Fabaceae; Papilionoideae; Phaseoleae; Phaseolus
0.371	XP_007155978	94.7449	1.4e-19	Phaseolus vulgaris	0.6318	Eukaryota; Viridiplantae; Streptophyta; Embryophyta; Tracheophyta; Spermatophyta; Magnoliophyta; eudicotyledons; Gunneridae; Pentapetalae; rosids; fabids; Fabales; Fabaceae; Papilionoideae; Phaseoleae; Phaseolus
0.389	XP_006404839	94.7449	1.49e-19	Eutrema salsugineum	0.6318	Eukaryota; Viridiplantae; Streptophyta; Embryophyta; Tracheophyta; Spermatophyta; Magnoliophyta; eudicotyledons; Gunneridae; Pentapetalae; rosids; malvids; Brassicales; Brassicaceae; Eutremeae; Eutrema
0.417	KCW55042	94.3597	1.66e-19	Eucalyptus grandis	0.6318	Eukaryota; Viridiplantae; Streptophyta; Embryophyta; Tracheophyta; Spermatophyta; Magnoliophyta; eudicotyledons; Gunneridae; Pentapetalae; rosids; malvids; Myrtales; Myrtaceae; Eucalyptus
0.392	KDO79371	93.9745	2.33e-19	Citrus sinensis	0.6318	Eukaryota; Viridiplantae; Streptophyta; Embryophyta; Tracheophyta; Spermatophyta; Magnoliophyta; eudicotyledons; Gunneridae; Pentapetalae; rosids; malvids; Sapindales; Rutaceae; Citrus
0.392	XP_006425807	93.9745	2.5e-19	Citrus clementina	0.6318	Eukaryota; Viridiplantae; Streptophyta; Embryophyta; Tracheophyta; Spermatophyta; Magnoliophyta; eudicotyledons; Gunneridae; Pentapetalae; rosids; malvids; Sapindales; Rutaceae; Citrus
0.399	EYU39392	93.9745	2.78e-19	Erythranthe guttata	0.6318	Eukaryota; Viridiplantae; Streptophyta; Embryophyta; Tracheophyta; Spermatophyta; Magnoliophyta; eudicotyledons; Gunneridae; Pentapetalae; asterids; lamiids; Lamiales; Phrymaceae; Erythranthe
0.371	NP_001240089	93.2041	4.43e-19	Glycine max	0.6318	Eukaryota; Viridiplantae; Streptophyta; Embryophyta; Tracheophyta; Spermatophyta; Magnoliophyta; eudicotyledons; Gunneridae; Pentapetalae; rosids; fabids; Fabales; Fabaceae; Papilionoideae; Phaseoleae; Glycine; Soja
0.384	BAK00337	92.8189	7.02e-19	Hordeum vulgare	0.6273	Eukaryota; Viridiplantae; Streptophyta; Embryophyta; Tracheophyta; Spermatophyta; Magnoliophyta; Liliopsida; Poales; Poaceae; BEP clade; Pooideae; Triticeae; Hordeum
0.408	XP_003632456	92.0485	1.12e-18	Vitis vinifera	0.6318	Eukaryota; Viridiplantae; Streptophyta; Embryophyta; Tracheophyta; Spermatophyta; Magnoliophyta; eudicotyledons; Gunneridae; Pentapetalae; rosids; Vitales; Vitaceae; Vitis
0.371	KEH20480	92.0485	1.22e-18	Medicago truncatula	0.6318	Eukaryota; Viridiplantae; Streptophyta; Embryophyta; Tracheophyta; Spermatophyta; Magnoliophyta; eudicotyledons; Gunneridae; Pentapetalae; rosids; fabids; Fabales; Fabaceae; Papilionoideae; Trifolieae; Medicago
0.408	XP_003632457	91.6633	1.48e-18	Vitis vinifera	0.6318	Eukaryota; Viridiplantae; Streptophyta; Embryophyta; Tracheophyta; Spermatophyta; Magnoliophyta; eudicotyledons; Gunneridae; Pentapetalae; rosids; Vitales; Vitaceae; Vitis
0.384	XP_004300561	91.6633	1.87e-18	Fragaria vesca	0.6318	Eukaryota; Viridiplantae; Streptophyta; Embryophyta; Tracheophyta; Spermatophyta; Magnoliophyta; eudicotyledons; Gunneridae; Pentapetalae; rosids; fabids; Rosales; Rosaceae; Rosoideae; Potentilleae; Fragariinae; Fragaria
0.399	XP_007047124	91.2781	2.31e-18	Theobroma cacao	0.6318	Eukaryota; Viridiplantae; Streptophyta; Embryophyta; Tracheophyta; Spermatophyta; Magnoliophyta; eudicotyledons; Gunneridae; Pentapetalae; rosids; malvids; Malvales; Malvaceae; Byttnerioideae; Theobroma
0.399	XP_007047125	91.2781	2.42e-18	Theobroma cacao	0.6318	Eukaryota; Viridiplantae; Streptophyta; Embryophyta; Tracheophyta; Spermatophyta; Magnoliophyta; eudicotyledons; Gunneridae; Pentapetalae; rosids; malvids; Malvales; Malvaceae; Byttnerioideae; Theobroma
0.372	XP_002310763	90.5077	3.42e-18	Populus trichocarpa	0.6318	Eukaryota; Viridiplantae; Streptophyta; Embryophyta; Tracheophyta; Spermatophyta; Magnoliophyta; eudicotyledons; Gunneridae; Pentapetalae; rosids; fabids; Malpighiales; Salicaceae; Saliceae; Populus
0.377	EXB37225	90.5077	3.73e-18	Morus notabilis	0.6318	Eukaryota; Viridiplantae; Streptophyta; Embryophyta; Tracheophyta; Spermatophyta; Magnoliophyta; eudicotyledons; Gunneridae; Pentapetalae; rosids; fabids; Rosales; Moraceae; Morus
0.382	XP_006294399	90.5077	4.68e-18	Capsella rubella	0.6136	Eukaryota; Viridiplantae; Streptophyta; Embryophyta; Tracheophyta; Spermatophyta; Magnoliophyta; eudicotyledons; Gunneridae; Pentapetalae; rosids; malvids; Brassicales; Brassicaceae; Camelineae; Capsella
0.392	XP_002876029	90.1225	4.95e-18	Arabidopsis lyrata	0.6318	Eukaryota; Viridiplantae; Streptophyta; Embryophyta; Tracheophyta; Spermatophyta; Magnoliophyta; eudicotyledons; Gunneridae; Pentapetalae; rosids; malvids; Brassicales; Brassicaceae; Camelineae; Arabidopsis
0.345	XP_003537385	89.7373	7.86e-18	Glycine max	0.6318	Eukaryota; Viridiplantae; Streptophyta; Embryophyta; Tracheophyta; Spermatophyta; Magnoliophyta; eudicotyledons; Gunneridae; Pentapetalae; rosids; fabids; Fabales; Fabaceae; Papilionoideae; Phaseoleae; Glycine; Soja
0.375	XP_002878691	89.7373	8e-18	Arabidopsis lyrata	0.6318	Eukaryota; Viridiplantae; Streptophyta; Embryophyta; Tracheophyta; Spermatophyta; Magnoliophyta; eudicotyledons; Gunneridae; Pentapetalae; rosids; malvids; Brassicales; Brassicaceae; Camelineae; Arabidopsis
0.383	XP_003609785	89.3521	9.48e-18	Medicago truncatula	0.6591	Eukaryota; Viridiplantae; Streptophyta; Embryophyta; Tracheophyta; Spermatophyta; Magnoliophyta; eudicotyledons; Gunneridae; Pentapetalae; rosids; fabids; Fabales; Fabaceae; Papilionoideae; Trifolieae; Medicago
0.377	KDP31854	89.3521	9.76e-18	Jatropha curcas	0.6318	Eukaryota; Viridiplantae; Streptophyta; Embryophyta; Tracheophyta; Spermatophyta; Magnoliophyta; eudicotyledons; Gunneridae; Pentapetalae; rosids; fabids; Malpighiales; Euphorbiaceae; Crotonoideae; Jatropheae; Jatropha
0.338	XP_006573614	89.3521	1.28e-17	Glycine max	0.6318	Eukaryota; Viridiplantae; Streptophyta; Embryophyta; Tracheophyta; Spermatophyta; Magnoliophyta; eudicotyledons; Gunneridae; Pentapetalae; rosids; fabids; Fabales; Fabaceae; Papilionoideae; Phaseoleae; Glycine; Soja
0.38	XP_008339077	88.9669	1.38e-17	Malus domestica	0.6318	Eukaryota; Viridiplantae; Streptophyta; Embryophyta; Tracheophyta; Spermatophyta; Magnoliophyta; eudicotyledons; Gunneridae; Pentapetalae; rosids; fabids; Rosales; Rosaceae; Maloideae; Maleae; Malus
0.382	NP_179935	88.9669	1.4e-17	Arabidopsis thaliana	0.6318	Eukaryota; Viridiplantae; Streptophyta; Embryophyta; Tracheophyta; Spermatophyta; Magnoliophyta; eudicotyledons; Gunneridae; Pentapetalae; rosids; malvids; Brassicales; Brassicaceae; Camelineae; Arabidopsis
0.387	KCW59289	88.9669	1.51e-17	Eucalyptus grandis	0.6273	Eukaryota; Viridiplantae; Streptophyta; Embryophyta; Tracheophyta; Spermatophyta; Magnoliophyta; eudicotyledons; Gunneridae; Pentapetalae; rosids; malvids; Myrtales; Myrtaceae; Eucalyptus
0.374	EMT22304	88.1965	1.63e-17	Aegilops tauschii	0.6091	Eukaryota; Viridiplantae; Streptophyta; Embryophyta; Tracheophyta; Spermatophyta; Magnoliophyta; Liliopsida; Poales; Poaceae; BEP clade; Pooideae; Triticeae; Aegilops
0.399	XP_006404033	88.5817	1.91e-17	Eutrema salsugineum	0.6318	Eukaryota; Viridiplantae; Streptophyta; Embryophyta; Tracheophyta; Spermatophyta; Magnoliophyta; eudicotyledons; Gunneridae; Pentapetalae; rosids; malvids; Brassicales; Brassicaceae; Eutremeae; Eutrema
0.4	XP_008369672	88.5817	1.94e-17	Malus domestica	0.6273	Eukaryota; Viridiplantae; Streptophyta; Embryophyta; Tracheophyta; Spermatophyta; Magnoliophyta; eudicotyledons; Gunneridae; Pentapetalae; rosids; fabids; Rosales; Rosaceae; Maloideae; Maleae; Malus
0.365	NP_190609	88.1965	2.64e-17	Arabidopsis thaliana	0.6318	Eukaryota; Viridiplantae; Streptophyta; Embryophyta; Tracheophyta; Spermatophyta; Magnoliophyta; eudicotyledons; Gunneridae; Pentapetalae; rosids; malvids; Brassicales; Brassicaceae; Camelineae; Arabidopsis
0.38	NP_001148291	88.1965	2.77e-17	Zea mays	0.6273	Eukaryota; Viridiplantae; Streptophyta; Embryophyta; Tracheophyta; Spermatophyta; Magnoliophyta; Liliopsida; Poales; Poaceae; PACMAD clade; Panicoideae; Andropogoneae; Zea
0.359	XP_001757546	87.4261	4.56e-17	Physcomitrella patens	0.6682	Eukaryota; Viridiplantae; Streptophyta; Embryophyta; Bryophyta; Bryophytina; Bryopsida; Funariidae; Funariales; Funariaceae; Physcomitrella
0.349	XP_007039380	87.4261	5.41e-17	Theobroma cacao	0.6636	Eukaryota; Viridiplantae; Streptophyta; Embryophyta; Tracheophyta; Spermatophyta; Magnoliophyta; eudicotyledons; Gunneridae; Pentapetalae; rosids; malvids; Malvales; Malvaceae; Byttnerioideae; Theobroma
0.385	CDP02449	87.0409	5.76e-17	Coffea canephora	0.6318	Eukaryota; Viridiplantae; Streptophyta; Embryophyta; Tracheophyta; Spermatophyta; Magnoliophyta; eudicotyledons; Gunneridae; Pentapetalae; asterids; lamiids; Gentianales; Rubiaceae; Ixoroideae; Coffeeae; Coffea
0.371	XP_007204479	86.6557	7.01e-17	Prunus persica	0.6318	Eukaryota; Viridiplantae; Streptophyta; Embryophyta; Tracheophyta; Spermatophyta; Magnoliophyta; eudicotyledons; Gunneridae; Pentapetalae; rosids; fabids; Rosales; Rosaceae; Maloideae; Amygdaleae; Prunus
0.367	XP_002463355	87.0409	7.09e-17	Sorghum bicolor	0.6273	Eukaryota; Viridiplantae; Streptophyta; Embryophyta; Tracheophyta; Spermatophyta; Magnoliophyta; Liliopsida; Poales; Poaceae; PACMAD clade; Panicoideae; Andropogoneae; Sorghum
0.372	XP_006653698	86.2705	9.32e-17	Oryza brachyantha	0.6409	Eukaryota; Viridiplantae; Streptophyta; Embryophyta; Tracheophyta; Spermatophyta; Magnoliophyta; Liliopsida; Poales; Poaceae; BEP clade; Ehrhartoideae; Oryzeae; Oryza
0.38	ABR18010	86.2705	1.14e-16	Picea sitchensis	0.6273	Eukaryota; Viridiplantae; Streptophyta; Embryophyta; Tracheophyta; Spermatophyta; Pinidae; Pinales; Pinaceae; Picea
0.377	XP_003562492	85.5001	2.55e-16	Brachypodium distachyon	0.6273	Eukaryota; Viridiplantae; Streptophyta; Embryophyta; Tracheophyta; Spermatophyta; Magnoliophyta; Liliopsida; Poales; Poaceae; BEP clade; Pooideae; Brachypodieae; Brachypodium
0.364	XP_008241574	85.1149	2.93e-16	Prunus mume	0.6318	Eukaryota; Viridiplantae; Streptophyta; Embryophyta; Tracheophyta; Spermatophyta; Magnoliophyta; eudicotyledons; Gunneridae; Pentapetalae; rosids; fabids; Rosales; Rosaceae; Maloideae; Amygdaleae; Prunus
0.336	KDP25209	83.9593	7.35e-16	Jatropha curcas	0.6591	Eukaryota; Viridiplantae; Streptophyta; Embryophyta; Tracheophyta; Spermatophyta; Magnoliophyta; eudicotyledons; Gunneridae; Pentapetalae; rosids; fabids; Malpighiales; Euphorbiaceae; Crotonoideae; Jatropheae; Jatropha
0.364	XP_006658083	83.9593	9.27e-16	Oryza brachyantha	0.6273	Eukaryota; Viridiplantae; Streptophyta; Embryophyta; Tracheophyta; Spermatophyta; Magnoliophyta; Liliopsida; Poales; Poaceae; BEP clade; Ehrhartoideae; Oryzeae; Oryza
0.4	XP_004508145	83.5741	9.89e-16	Cicer arietinum	0.6273	Eukaryota; Viridiplantae; Streptophyta; Embryophyta; Tracheophyta; Spermatophyta; Magnoliophyta; eudicotyledons; Gunneridae; Pentapetalae; rosids; fabids; Fabales; Fabaceae; Papilionoideae; Cicereae; Cicer
0.333	XP_001781861	83.9593	1.04e-15	Physcomitrella patens	0.6636	Eukaryota; Viridiplantae; Streptophyta; Embryophyta; Bryophyta; Bryophytina; Bryopsida; Funariidae; Funariales; Funariaceae; Physcomitrella
0.349	XP_006352215	83.1889	1.3e-15	Solanum tuberosum	0.6318	Eukaryota; Viridiplantae; Streptophyta; Embryophyta; Tracheophyta; Spermatophyta; Magnoliophyta; eudicotyledons; Gunneridae; Pentapetalae; asterids; lamiids; Solanales; Solanaceae; Solanoideae; Solaneae; Solanum
0.361	KDO71951	83.1889	1.47e-15	Citrus sinensis	0.6273	Eukaryota; Viridiplantae; Streptophyta; Embryophyta; Tracheophyta; Spermatophyta; Magnoliophyta; eudicotyledons; Gunneridae; Pentapetalae; rosids; malvids; Sapindales; Rutaceae; Citrus
0.386	EXC24965	83.1889	1.7e-15	Morus notabilis	0.6273	Eukaryota; Viridiplantae; Streptophyta; Embryophyta; Tracheophyta; Spermatophyta; Magnoliophyta; eudicotyledons; Gunneridae; Pentapetalae; rosids; fabids; Rosales; Moraceae; Morus
0.355	XP_006405297	83.1889	1.84e-15	Eutrema salsugineum	0.6273	Eukaryota; Viridiplantae; Streptophyta; Embryophyta; Tracheophyta; Spermatophyta; Magnoliophyta; eudicotyledons; Gunneridae; Pentapetalae; rosids; malvids; Brassicales; Brassicaceae; Eutremeae; Eutrema
0.331	XP_008374156	82.8037	2.15e-15	Malus domestica	0.6273	Eukaryota; Viridiplantae; Streptophyta; Embryophyta; Tracheophyta; Spermatophyta; Magnoliophyta; eudicotyledons; Gunneridae; Pentapetalae; rosids; fabids; Rosales; Rosaceae; Maloideae; Maleae; Malus
0.356	EXB81876	82.8037	2.16e-15	Morus notabilis	0.6318	Eukaryota; Viridiplantae; Streptophyta; Embryophyta; Tracheophyta; Spermatophyta; Magnoliophyta; eudicotyledons; Gunneridae; Pentapetalae; rosids; fabids; Rosales; Moraceae; Morus
0.342	XP_004309578	82.4185	2.53e-15	Fragaria vesca	0.6591	Eukaryota; Viridiplantae; Streptophyta; Embryophyta; Tracheophyta; Spermatophyta; Magnoliophyta; eudicotyledons; Gunneridae; Pentapetalae; rosids; fabids; Rosales; Rosaceae; Rosoideae; Potentilleae; Fragariinae; Fragaria
0.348	XP_006846567	82.8037	2.83e-15	Amborella trichopoda	0.6273	Eukaryota; Viridiplantae; Streptophyta; Embryophyta; Tracheophyta; Spermatophyta; Magnoliophyta; basal Magnoliophyta; Amborellales; Amborellaceae; Amborella
0.354	XP_006285363	82.4185	3.25e-15	Capsella rubella	0.6409	Eukaryota; Viridiplantae; Streptophyta; Embryophyta; Tracheophyta; Spermatophyta; Magnoliophyta; eudicotyledons; Gunneridae; Pentapetalae; rosids; malvids; Brassicales; Brassicaceae; Camelineae; Capsella
0.353	XP_004958621	82.0333	3.43e-15	Setaria italica	0.6273	Eukaryota; Viridiplantae; Streptophyta; Embryophyta; Tracheophyta; Spermatophyta; Magnoliophyta; Liliopsida; Poales; Poaceae; PACMAD clade; Panicoideae; Paniceae; Setaria
0.374	XP_007035821	82.0333	3.53e-15	Theobroma cacao	0.6227	Eukaryota; Viridiplantae; Streptophyta; Embryophyta; Tracheophyta; Spermatophyta; Magnoliophyta; eudicotyledons; Gunneridae; Pentapetalae; rosids; malvids; Malvales; Malvaceae; Byttnerioideae; Theobroma
0.363	XP_002960505	82.0333	4.12e-15	Selaginella moellendorffii	0.6318	Eukaryota; Viridiplantae; Streptophyta; Embryophyta; Tracheophyta; Lycopodiophyta; Isoetopsida; Selaginellales; Selaginellaceae; Selaginella
0.283	XP_001753090	81.6481	4.33e-15	Physcomitrella patens	0.6591	Eukaryota; Viridiplantae; Streptophyta; Embryophyta; Bryophyta; Bryophytina; Bryopsida; Funariidae; Funariales; Funariaceae; Physcomitrella
0.331	XP_004244729	81.6481	4.59e-15	Solanum lycopersicum	0.6364	Eukaryota; Viridiplantae; Streptophyta; Embryophyta; Tracheophyta; Spermatophyta; Magnoliophyta; eudicotyledons; Gunneridae; Pentapetalae; asterids; lamiids; Solanales; Solanaceae; Solanoideae; Solaneae; Solanum; Lycopersicon
0.358	XP_004976566	80.8777	4.82e-15	Setaria italica	0.6409	Eukaryota; Viridiplantae; Streptophyta; Embryophyta; Tracheophyta; Spermatophyta; Magnoliophyta; Liliopsida; Poales; Poaceae; PACMAD clade; Panicoideae; Paniceae; Setaria
0.363	XP_002967217	81.6481	4.92e-15	Selaginella moellendorffii	0.6318	Eukaryota; Viridiplantae; Streptophyta; Embryophyta; Tracheophyta; Lycopodiophyta; Isoetopsida; Selaginellales; Selaginellaceae; Selaginella
0.324	XP_002518916	81.6481	6.1e-15	Ricinus communis	0.6273	Eukaryota; Viridiplantae; Streptophyta; Embryophyta; Tracheophyta; Spermatophyta; Magnoliophyta; eudicotyledons; Gunneridae; Pentapetalae; rosids; fabids; Malpighiales; Euphorbiaceae; Acalyphoideae; Acalypheae; Ricinus
0.397	XP_004134507	81.2629	6.25e-15	Cucumis sativus	0.6273	Eukaryota; Viridiplantae; Streptophyta; Embryophyta; Tracheophyta; Spermatophyta; Magnoliophyta; eudicotyledons; Gunneridae; Pentapetalae; rosids; fabids; Cucurbitales; Cucurbitaceae; Benincaseae; Cucumis
0.397	XP_004171613	81.2629	6.31e-15	Cucumis sativus	0.6273	Eukaryota; Viridiplantae; Streptophyta; Embryophyta; Tracheophyta; Spermatophyta; Magnoliophyta; eudicotyledons; Gunneridae; Pentapetalae; rosids; fabids; Cucurbitales; Cucurbitaceae; Benincaseae; Cucumis
0.361	XP_006488836	81.2629	6.69e-15	Citrus sinensis	0.6273	Eukaryota; Viridiplantae; Streptophyta; Embryophyta; Tracheophyta; Spermatophyta; Magnoliophyta; eudicotyledons; Gunneridae; Pentapetalae; rosids; malvids; Sapindales; Rutaceae; Citrus
0.361	XP_006419373	81.2629	6.69e-15	Citrus clementina	0.6273	Eukaryota; Viridiplantae; Streptophyta; Embryophyta; Tracheophyta; Spermatophyta; Magnoliophyta; eudicotyledons; Gunneridae; Pentapetalae; rosids; malvids; Sapindales; Rutaceae; Citrus
0.374	XP_007035820	82.0333	7.5e-15	Theobroma cacao	0.6227	Eukaryota; Viridiplantae; Streptophyta; Embryophyta; Tracheophyta; Spermatophyta; Magnoliophyta; eudicotyledons; Gunneridae; Pentapetalae; rosids; malvids; Malvales; Malvaceae; Byttnerioideae; Theobroma
0.397	XP_008438962	81.2629	8.32e-15	Cucumis melo	0.6273	Eukaryota; Viridiplantae; Streptophyta; Embryophyta; Tracheophyta; Spermatophyta; Magnoliophyta; eudicotyledons; Gunneridae; Pentapetalae; rosids; fabids; Cucurbitales; Cucurbitaceae; Benincaseae; Cucumis
0.336	CDP12231	80.8777	9.54e-15	Coffea canephora	0.6409	Eukaryota; Viridiplantae; Streptophyta; Embryophyta; Tracheophyta; Spermatophyta; Magnoliophyta; eudicotyledons; Gunneridae; Pentapetalae; asterids; lamiids; Gentianales; Rubiaceae; Ixoroideae; Coffeeae; Coffea
0.358	XP_004976565	80.4925	1.24e-14	Setaria italica	0.6409	Eukaryota; Viridiplantae; Streptophyta; Embryophyta; Tracheophyta; Spermatophyta; Magnoliophyta; Liliopsida; Poales; Poaceae; PACMAD clade; Panicoideae; Paniceae; Setaria
0.351	EAZ05071	80.4925	1.48e-14	Oryza sativa	0.6273	Eukaryota; Viridiplantae; Streptophyta; Embryophyta; Tracheophyta; Spermatophyta; Magnoliophyta; Liliopsida; Poales; Poaceae; BEP clade; Ehrhartoideae; Oryzeae; Oryza
0.295	XP_001764592	80.4925	1.53e-14	Physcomitrella patens	0.6773	Eukaryota; Viridiplantae; Streptophyta; Embryophyta; Bryophyta; Bryophytina; Bryopsida; Funariidae; Funariales; Funariaceae; Physcomitrella
0.331	XP_002868571	79.7221	2.57e-14	Arabidopsis lyrata	0.6727	Eukaryota; Viridiplantae; Streptophyta; Embryophyta; Tracheophyta; Spermatophyta; Magnoliophyta; eudicotyledons; Gunneridae; Pentapetalae; rosids; malvids; Brassicales; Brassicaceae; Camelineae; Arabidopsis
0.372	XP_002994082	78.9518	2.73e-14	Selaginella moellendorffii	0.6318	Eukaryota; Viridiplantae; Streptophyta; Embryophyta; Tracheophyta; Lycopodiophyta; Isoetopsida; Selaginellales; Selaginellaceae; Selaginella
0.386	CBI22872	78.5666	2.75e-14	Vitis vinifera	0.6273	Eukaryota; Viridiplantae; Streptophyta; Embryophyta; Tracheophyta; Spermatophyta; Magnoliophyta; eudicotyledons; Gunneridae; Pentapetalae; rosids; Vitales; Vitaceae; Vitis
0.352	XP_001759235	78.9518	3.76e-14	Physcomitrella patens	0.6318	Eukaryota; Viridiplantae; Streptophyta; Embryophyta; Bryophyta; Bryophytina; Bryopsida; Funariidae; Funariales; Funariaceae; Physcomitrella
0.352	XP_006844094	78.9518	3.8e-14	Amborella trichopoda	0.7591	Eukaryota; Viridiplantae; Streptophyta; Embryophyta; Tracheophyta; Spermatophyta; Magnoliophyta; basal Magnoliophyta; Amborellales; Amborellaceae; Amborella
0.372	XP_002989121	78.9518	4.05e-14	Selaginella moellendorffii	0.6318	Eukaryota; Viridiplantae; Streptophyta; Embryophyta; Tracheophyta; Lycopodiophyta; Isoetopsida; Selaginellales; Selaginellaceae; Selaginella
0.329	EMT02382	78.5666	4.13e-14	Aegilops tauschii	0.6364	Eukaryota; Viridiplantae; Streptophyta; Embryophyta; Tracheophyta; Spermatophyta; Magnoliophyta; Liliopsida; Poales; Poaceae; BEP clade; Pooideae; Triticeae; Aegilops
0.331	XP_003580366	78.9518	4.46e-14	Brachypodium distachyon	0.6409	Eukaryota; Viridiplantae; Streptophyta; Embryophyta; Tracheophyta; Spermatophyta; Magnoliophyta; Liliopsida; Poales; Poaceae; BEP clade; Pooideae; Brachypodieae; Brachypodium
0.338	ACR38540	77.7962	5.23e-14	Zea mays	0.6364	Eukaryota; Viridiplantae; Streptophyta; Embryophyta; Tracheophyta; Spermatophyta; Magnoliophyta; Liliopsida; Poales; Poaceae; PACMAD clade; Panicoideae; Andropogoneae; Zea
0.324	BAJ90848	78.9518	5.25e-14	Hordeum vulgare	0.6182	Eukaryota; Viridiplantae; Streptophyta; Embryophyta; Tracheophyta; Spermatophyta; Magnoliophyta; Liliopsida; Poales; Poaceae; BEP clade; Pooideae; Triticeae; Hordeum
0.324	EMT16609	78.9518	5.35e-14	Aegilops tauschii	0.6182	Eukaryota; Viridiplantae; Streptophyta; Embryophyta; Tracheophyta; Spermatophyta; Magnoliophyta; Liliopsida; Poales; Poaceae; BEP clade; Pooideae; Triticeae; Aegilops
0.333	BAH00087	77.411	5.48e-14	Oryza sativa	0.6409	Eukaryota; Viridiplantae; Streptophyta; Embryophyta; Tracheophyta; Spermatophyta; Magnoliophyta; Liliopsida; Poales; Poaceae; BEP clade; Ehrhartoideae; Oryzeae; Oryza
0.342	XP_008239257	78.5666	5.73e-14	Prunus mume	0.6318	Eukaryota; Viridiplantae; Streptophyta; Embryophyta; Tracheophyta; Spermatophyta; Magnoliophyta; eudicotyledons; Gunneridae; Pentapetalae; rosids; fabids; Rosales; Rosaceae; Maloideae; Amygdaleae; Prunus
0.324	EMT14508	78.5666	6.49e-14	Aegilops tauschii	0.6182	Eukaryota; Viridiplantae; Streptophyta; Embryophyta; Tracheophyta; Spermatophyta; Magnoliophyta; Liliopsida; Poales; Poaceae; BEP clade; Pooideae; Triticeae; Aegilops
0.365	XP_006482654	78.1814	6.77e-14	Citrus sinensis	0.6136	Eukaryota; Viridiplantae; Streptophyta; Embryophyta; Tracheophyta; Spermatophyta; Magnoliophyta; eudicotyledons; Gunneridae; Pentapetalae; rosids; malvids; Sapindales; Rutaceae; Citrus
0.386	XP_002273031	78.9518	6.97e-14	Vitis vinifera	0.6273	Eukaryota; Viridiplantae; Streptophyta; Embryophyta; Tracheophyta; Spermatophyta; Magnoliophyta; eudicotyledons; Gunneridae; Pentapetalae; rosids; Vitales; Vitaceae; Vitis
0.364	KDP27931	77.411	7.14e-14	Jatropha curcas	0.6273	Eukaryota; Viridiplantae; Streptophyta; Embryophyta; Tracheophyta; Spermatophyta; Magnoliophyta; eudicotyledons; Gunneridae; Pentapetalae; rosids; fabids; Malpighiales; Euphorbiaceae; Crotonoideae; Jatropheae; Jatropha
0.348	XP_004138168	78.5666	7.15e-14	Cucumis sativus	0.6227	Eukaryota; Viridiplantae; Streptophyta; Embryophyta; Tracheophyta; Spermatophyta; Magnoliophyta; eudicotyledons; Gunneridae; Pentapetalae; rosids; fabids; Cucurbitales; Cucurbitaceae; Benincaseae; Cucumis
0.342	XP_007210981	78.1814	8.55e-14	Prunus persica	0.6318	Eukaryota; Viridiplantae; Streptophyta; Embryophyta; Tracheophyta; Spermatophyta; Magnoliophyta; eudicotyledons; Gunneridae; Pentapetalae; rosids; fabids; Rosales; Rosaceae; Maloideae; Amygdaleae; Prunus
0.353	XP_006379705	77.7962	9.06e-14	Populus trichocarpa	0.6227	Eukaryota; Viridiplantae; Streptophyta; Embryophyta; Tracheophyta; Spermatophyta; Magnoliophyta; eudicotyledons; Gunneridae; Pentapetalae; rosids; fabids; Malpighiales; Salicaceae; Saliceae; Populus
0.333	NP_001053631	78.5666	9.12e-14	Oryza sativa	0.6409	Eukaryota; Viridiplantae; Streptophyta; Embryophyta; Tracheophyta; Spermatophyta; Magnoliophyta; Liliopsida; Poales; Poaceae; BEP clade; Ehrhartoideae; Oryzeae; Oryza
0.321	XP_006447674	77.7962	9.8e-14	Citrus clementina	0.6136	Eukaryota; Viridiplantae; Streptophyta; Embryophyta; Tracheophyta; Spermatophyta; Magnoliophyta; eudicotyledons; Gunneridae; Pentapetalae; rosids; malvids; Sapindales; Rutaceae; Citrus
0.348	XP_008453208	78.1814	9.9e-14	Cucumis melo	0.6227	Eukaryota; Viridiplantae; Streptophyta; Embryophyta; Tracheophyta; Spermatophyta; Magnoliophyta; eudicotyledons; Gunneridae; Pentapetalae; rosids; fabids; Cucurbitales; Cucurbitaceae; Benincaseae; Cucumis
0.333	CAD41307	78.1814	1.02e-13	Oryza sativa	0.6409	Eukaryota; Viridiplantae; Streptophyta; Embryophyta; Tracheophyta; Spermatophyta; Magnoliophyta; Liliopsida; Poales; Poaceae; BEP clade; Ehrhartoideae; Oryzeae; Oryza
0.35	XP_006366739	77.7962	1.03e-13	Solanum tuberosum	0.6318	Eukaryota; Viridiplantae; Streptophyta; Embryophyta; Tracheophyta; Spermatophyta; Magnoliophyta; eudicotyledons; Gunneridae; Pentapetalae; asterids; lamiids; Solanales; Solanaceae; Solanoideae; Solaneae; Solanum
0.365	KDO37386	76.2554	1.05e-13	Citrus sinensis	0.6136	Eukaryota; Viridiplantae; Streptophyta; Embryophyta; Tracheophyta; Spermatophyta; Magnoliophyta; eudicotyledons; Gunneridae; Pentapetalae; rosids; malvids; Sapindales; Rutaceae; Citrus
0.321	KDO59582	77.7962	1.07e-13	Citrus sinensis	0.6136	Eukaryota; Viridiplantae; Streptophyta; Embryophyta; Tracheophyta; Spermatophyta; Magnoliophyta; eudicotyledons; Gunneridae; Pentapetalae; rosids; malvids; Sapindales; Rutaceae; Citrus
0.333	CAH66728	77.7962	1.09e-13	Oryza sativa	0.6409	Eukaryota; Viridiplantae; Streptophyta; Embryophyta; Tracheophyta; Spermatophyta; Magnoliophyta; Liliopsida; Poales; Poaceae; BEP clade; Ehrhartoideae; Oryzeae; Oryza
0.386	CAN70977	79.337	1.15e-13	Vitis vinifera	0.6273	Eukaryota; Viridiplantae; Streptophyta; Embryophyta; Tracheophyta; Spermatophyta; Magnoliophyta; eudicotyledons; Gunneridae; Pentapetalae; rosids; Vitales; Vitaceae; Vitis
0.338	AFW59132	78.1814	1.27e-13	Zea mays	0.6364	Eukaryota; Viridiplantae; Streptophyta; Embryophyta; Tracheophyta; Spermatophyta; Magnoliophyta; Liliopsida; Poales; Poaceae; PACMAD clade; Panicoideae; Andropogoneae; Zea
0.303	XP_001772825	77.7962	1.29e-13	Physcomitrella patens	0.6409	Eukaryota; Viridiplantae; Streptophyta; Embryophyta; Bryophyta; Bryophytina; Bryopsida; Funariidae; Funariales; Funariaceae; Physcomitrella
0.34	XP_006848608	75.8702	2.02e-13	Amborella trichopoda	0.6227	Eukaryota; Viridiplantae; Streptophyta; Embryophyta; Tracheophyta; Spermatophyta; Magnoliophyta; basal Magnoliophyta; Amborellales; Amborellaceae; Amborella
0.317	XP_001764401	77.0258	2.12e-13	Physcomitrella patens	0.6318	Eukaryota; Viridiplantae; Streptophyta; Embryophyta; Bryophyta; Bryophytina; Bryopsida; Funariidae; Funariales; Funariaceae; Physcomitrella
0.343	EXB44697	77.0258	2.34e-13	Morus notabilis	0.6318	Eukaryota; Viridiplantae; Streptophyta; Embryophyta; Tracheophyta; Spermatophyta; Magnoliophyta; eudicotyledons; Gunneridae; Pentapetalae; rosids; fabids; Rosales; Moraceae; Morus
0.267	KEH34328	76.6406	2.86e-13	Medicago truncatula	0.7591	Eukaryota; Viridiplantae; Streptophyta; Embryophyta; Tracheophyta; Spermatophyta; Magnoliophyta; eudicotyledons; Gunneridae; Pentapetalae; rosids; fabids; Fabales; Fabaceae; Papilionoideae; Trifolieae; Medicago
0.347	XP_006837983	76.6406	3.04e-13	Amborella trichopoda	0.6227	Eukaryota; Viridiplantae; Streptophyta; Embryophyta; Tracheophyta; Spermatophyta; Magnoliophyta; basal Magnoliophyta; Amborellales; Amborellaceae; Amborella
0.338	XP_001764271	76.6406	3.6e-13	Physcomitrella patens	0.6318	Eukaryota; Viridiplantae; Streptophyta; Embryophyta; Bryophyta; Bryophytina; Bryopsida; Funariidae; Funariales; Funariaceae; Physcomitrella
0.353	KCW87974	75.0998	3.84e-13	Eucalyptus grandis	0.6227	Eukaryota; Viridiplantae; Streptophyta; Embryophyta; Tracheophyta; Spermatophyta; Magnoliophyta; eudicotyledons; Gunneridae; Pentapetalae; rosids; malvids; Myrtales; Myrtaceae; Eucalyptus
0.331	ACG41586	76.2554	4.81e-13	Zea mays	0.6364	Eukaryota; Viridiplantae; Streptophyta; Embryophyta; Tracheophyta; Spermatophyta; Magnoliophyta; Liliopsida; Poales; Poaceae; PACMAD clade; Panicoideae; Andropogoneae; Zea
0.316	BAJ91997	75.8702	5.36e-13	Hordeum vulgare	0.6182	Eukaryota; Viridiplantae; Streptophyta; Embryophyta; Tracheophyta; Spermatophyta; Magnoliophyta; Liliopsida; Poales; Poaceae; BEP clade; Pooideae; Triticeae; Hordeum
0.329	EAY95250	75.8702	5.75e-13	Oryza sativa	0.6364	Eukaryota; Viridiplantae; Streptophyta; Embryophyta; Tracheophyta; Spermatophyta; Magnoliophyta; Liliopsida; Poales; Poaceae; BEP clade; Ehrhartoideae; Oryzeae; Oryza
0.309	XP_006665016	75.485	6.16e-13	Oryza brachyantha	0.6182	Eukaryota; Viridiplantae; Streptophyta; Embryophyta; Tracheophyta; Spermatophyta; Magnoliophyta; Liliopsida; Poales; Poaceae; BEP clade; Ehrhartoideae; Oryzeae; Oryza
0.302	XP_004305842	75.485	6.52e-13	Fragaria vesca	0.6318	Eukaryota; Viridiplantae; Streptophyta; Embryophyta; Tracheophyta; Spermatophyta; Magnoliophyta; eudicotyledons; Gunneridae; Pentapetalae; rosids; fabids; Rosales; Rosaceae; Rosoideae; Potentilleae; Fragariinae; Fragaria
0.282	KCW62405	74.3294	7.96e-13	Eucalyptus grandis	0.6909	Eukaryota; Viridiplantae; Streptophyta; Embryophyta; Tracheophyta; Spermatophyta; Magnoliophyta; eudicotyledons; Gunneridae; Pentapetalae; rosids; malvids; Myrtales; Myrtaceae; Eucalyptus
0.34	EYU24367	74.3294	9e-13	Erythranthe guttata	0.6227	Eukaryota; Viridiplantae; Streptophyta; Embryophyta; Tracheophyta; Spermatophyta; Magnoliophyta; eudicotyledons; Gunneridae; Pentapetalae; asterids; lamiids; Lamiales; Phrymaceae; Erythranthe
0.326	XP_002272607	75.485	9.39e-13	Vitis vinifera	0.6273	Eukaryota; Viridiplantae; Streptophyta; Embryophyta; Tracheophyta; Spermatophyta; Magnoliophyta; eudicotyledons; Gunneridae; Pentapetalae; rosids; Vitales; Vitaceae; Vitis
0.326	CBI34592	75.485	9.5e-13	Vitis vinifera	0.6273	Eukaryota; Viridiplantae; Streptophyta; Embryophyta; Tracheophyta; Spermatophyta; Magnoliophyta; eudicotyledons; Gunneridae; Pentapetalae; rosids; Vitales; Vitaceae; Vitis
0.362	XP_002284894	75.485	9.83e-13	Vitis vinifera	0.6227	Eukaryota; Viridiplantae; Streptophyta; Embryophyta; Tracheophyta; Spermatophyta; Magnoliophyta; eudicotyledons; Gunneridae; Pentapetalae; rosids; Vitales; Vitaceae; Vitis
0.365	XP_006430975	75.0998	1.06e-12	Citrus clementina	0.6136	Eukaryota; Viridiplantae; Streptophyta; Embryophyta; Tracheophyta; Spermatophyta; Magnoliophyta; eudicotyledons; Gunneridae; Pentapetalae; rosids; malvids; Sapindales; Rutaceae; Citrus
0.369	XP_004299355	75.0998	1.12e-12	Fragaria vesca	0.6227	Eukaryota; Viridiplantae; Streptophyta; Embryophyta; Tracheophyta; Spermatophyta; Magnoliophyta; eudicotyledons; Gunneridae; Pentapetalae; rosids; fabids; Rosales; Rosaceae; Rosoideae; Potentilleae; Fragariinae; Fragaria
0.364	BAJ85303	75.0998	1.15e-12	Hordeum vulgare	0.65	Eukaryota; Viridiplantae; Streptophyta; Embryophyta; Tracheophyta; Spermatophyta; Magnoliophyta; Liliopsida; Poales; Poaceae; BEP clade; Pooideae; Triticeae; Hordeum
0.324	XP_004962049	74.7146	1.32e-12	Setaria italica	0.6182	Eukaryota; Viridiplantae; Streptophyta; Embryophyta; Tracheophyta; Spermatophyta; Magnoliophyta; Liliopsida; Poales; Poaceae; PACMAD clade; Panicoideae; Paniceae; Setaria
0.327	Q9FJ25	74.7146	1.34e-12	Arabidopsis thaliana	0.6818	Eukaryota; Viridiplantae; Streptophyta; Embryophyta; Tracheophyta; Spermatophyta; Magnoliophyta; eudicotyledons; Gunneridae; Pentapetalae; rosids; malvids; Brassicales; Brassicaceae; Camelineae; Arabidopsis
0.36	XP_004229083	75.485	1.72e-12	Solanum lycopersicum	0.6227	Eukaryota; Viridiplantae; Streptophyta; Embryophyta; Tracheophyta; Spermatophyta; Magnoliophyta; eudicotyledons; Gunneridae; Pentapetalae; asterids; lamiids; Solanales; Solanaceae; Solanoideae; Solaneae; Solanum; Lycopersicon
0.327	NP_199004	74.3294	1.93e-12	Arabidopsis thaliana	0.6818	Eukaryota; Viridiplantae; Streptophyta; Embryophyta; Tracheophyta; Spermatophyta; Magnoliophyta; eudicotyledons; Gunneridae; Pentapetalae; rosids; malvids; Brassicales; Brassicaceae; Camelineae; Arabidopsis
0.342	XP_002988963	74.3294	2e-12	Selaginella moellendorffii	0.6227	Eukaryota; Viridiplantae; Streptophyta; Embryophyta; Tracheophyta; Lycopodiophyta; Isoetopsida; Selaginellales; Selaginellaceae; Selaginella
0.348	XP_007226679	73.1738	2.01e-12	Prunus persica	0.6318	Eukaryota; Viridiplantae; Streptophyta; Embryophyta; Tracheophyta; Spermatophyta; Magnoliophyta; eudicotyledons; Gunneridae; Pentapetalae; rosids; fabids; Rosales; Rosaceae; Maloideae; Amygdaleae; Prunus
0.342	XP_002446974	74.7146	2.02e-12	Sorghum bicolor	0.6318	Eukaryota; Viridiplantae; Streptophyta; Embryophyta; Tracheophyta; Spermatophyta; Magnoliophyta; Liliopsida; Poales; Poaceae; PACMAD clade; Panicoideae; Andropogoneae; Sorghum
0.351	ABK27121	74.3294	2.08e-12	Picea sitchensis	0.6318	Eukaryota; Viridiplantae; Streptophyta; Embryophyta; Tracheophyta; Spermatophyta; Pinidae; Pinales; Pinaceae; Picea
0.333	XP_004236009	74.3294	2.16e-12	Solanum lycopersicum	0.6773	Eukaryota; Viridiplantae; Streptophyta; Embryophyta; Tracheophyta; Spermatophyta; Magnoliophyta; eudicotyledons; Gunneridae; Pentapetalae; asterids; lamiids; Solanales; Solanaceae; Solanoideae; Solaneae; Solanum; Lycopersicon
0.342	CDO98755	74.3294	2.3e-12	Coffea canephora	0.6273	Eukaryota; Viridiplantae; Streptophyta; Embryophyta; Tracheophyta; Spermatophyta; Magnoliophyta; eudicotyledons; Gunneridae; Pentapetalae; asterids; lamiids; Gentianales; Rubiaceae; Ixoroideae; Coffeeae; Coffea
0.35	XP_007154385	73.9442	2.5e-12	Phaseolus vulgaris	0.6273	Eukaryota; Viridiplantae; Streptophyta; Embryophyta; Tracheophyta; Spermatophyta; Magnoliophyta; eudicotyledons; Gunneridae; Pentapetalae; rosids; fabids; Fabales; Fabaceae; Papilionoideae; Phaseoleae; Phaseolus
0.319	XP_002871328	73.9442	2.66e-12	Arabidopsis lyrata	0.6182	Eukaryota; Viridiplantae; Streptophyta; Embryophyta; Tracheophyta; Spermatophyta; Magnoliophyta; eudicotyledons; Gunneridae; Pentapetalae; rosids; malvids; Brassicales; Brassicaceae; Camelineae; Arabidopsis

## Sheet: S. moellendorffii kinase
% Pairwise Identity	Accession	Bit-Score	E Value	Organism	Query coverage	Taxonomy
1	XP_002984385	1422.91	0	Selaginella moellendorffii	1	Eukaryota; Viridiplantae; Streptophyta; Embryophyta; Tracheophyta; Lycopodiophyta; Isoetopsida; Selaginellales; Selaginellaceae; Selaginella
0.428	XP_002972810	417.157	2.5e-130	Selaginella moellendorffii	0.7032	Eukaryota; Viridiplantae; Streptophyta; Embryophyta; Tracheophyta; Lycopodiophyta; Isoetopsida; Selaginellales; Selaginellaceae; Selaginella
0.505	XP_002984386	293.893	9.84e-87	Selaginella moellendorffii	0.4957	Eukaryota; Viridiplantae; Streptophyta; Embryophyta; Tracheophyta; Lycopodiophyta; Isoetopsida; Selaginellales; Selaginellaceae; Selaginella
0.301	DAA36373	147.517	1.87e-33	Zea mays	0.6744	Eukaryota; Viridiplantae; Streptophyta; Embryophyta; Tracheophyta; Spermatophyta; Magnoliophyta; Liliopsida; Poales; Poaceae; PACMAD clade; Panicoideae; Andropogoneae; Zea
0.31	AFW59133	141.739	1.61e-31	Zea mays	0.5303	Eukaryota; Viridiplantae; Streptophyta; Embryophyta; Tracheophyta; Spermatophyta; Magnoliophyta; Liliopsida; Poales; Poaceae; PACMAD clade; Panicoideae; Andropogoneae; Zea
0.281	EEE61543	140.198	4.34e-31	Oryza sativa	0.6643	Eukaryota; Viridiplantae; Streptophyta; Embryophyta; Tracheophyta; Spermatophyta; Magnoliophyta; Liliopsida; Poales; Poaceae; BEP clade; Ehrhartoideae; Oryzeae; Oryza
0.281	AEW49518	140.198	4.59e-31	Oryza sativa	0.6643	Eukaryota; Viridiplantae; Streptophyta; Embryophyta; Tracheophyta; Spermatophyta; Magnoliophyta; Liliopsida; Poales; Poaceae; BEP clade; Ehrhartoideae; Oryzeae; Oryza
0.291	XP_002446972	139.428	9e-31	Sorghum bicolor	0.6571	Eukaryota; Viridiplantae; Streptophyta; Embryophyta; Tracheophyta; Spermatophyta; Magnoliophyta; Liliopsida; Poales; Poaceae; PACMAD clade; Panicoideae; Andropogoneae; Sorghum
0.281	CAH66725	139.043	1.1e-30	Oryza sativa	0.6643	Eukaryota; Viridiplantae; Streptophyta; Embryophyta; Tracheophyta; Spermatophyta; Magnoliophyta; Liliopsida; Poales; Poaceae; BEP clade; Ehrhartoideae; Oryzeae; Oryza
0.3	XP_007143329	138.272	1.79e-30	Phaseolus vulgaris	0.6643	Eukaryota; Viridiplantae; Streptophyta; Embryophyta; Tracheophyta; Spermatophyta; Magnoliophyta; eudicotyledons; Gunneridae; Pentapetalae; rosids; fabids; Fabales; Fabaceae; Papilionoideae; Phaseoleae; Phaseolus
0.283	XP_004976562	137.117	5.1e-30	Setaria italica	0.6686	Eukaryota; Viridiplantae; Streptophyta; Embryophyta; Tracheophyta; Spermatophyta; Magnoliophyta; Liliopsida; Poales; Poaceae; PACMAD clade; Panicoideae; Paniceae; Setaria
0.292	XP_006588387	135.576	1.22e-29	Glycine max	0.6729	Eukaryota; Viridiplantae; Streptophyta; Embryophyta; Tracheophyta; Spermatophyta; Magnoliophyta; eudicotyledons; Gunneridae; Pentapetalae; rosids; fabids; Fabales; Fabaceae; Papilionoideae; Phaseoleae; Glycine; Soja
0.292	XP_006588388	135.191	1.49e-29	Glycine max	0.6729	Eukaryota; Viridiplantae; Streptophyta; Embryophyta; Tracheophyta; Spermatophyta; Magnoliophyta; eudicotyledons; Gunneridae; Pentapetalae; rosids; fabids; Fabales; Fabaceae; Papilionoideae; Phaseoleae; Glycine; Soja
0.29	XP_006606082	132.88	8.27e-29	Glycine max	0.6686	Eukaryota; Viridiplantae; Streptophyta; Embryophyta; Tracheophyta; Spermatophyta; Magnoliophyta; eudicotyledons; Gunneridae; Pentapetalae; rosids; fabids; Fabales; Fabaceae; Papilionoideae; Phaseoleae; Glycine; Soja
0.278	XP_004308156	132.88	8.38e-29	Fragaria vesca	0.6916	Eukaryota; Viridiplantae; Streptophyta; Embryophyta; Tracheophyta; Spermatophyta; Magnoliophyta; eudicotyledons; Gunneridae; Pentapetalae; rosids; fabids; Rosales; Rosaceae; Rosoideae; Potentilleae; Fragariinae; Fragaria
0.29	XP_006606083	132.88	9.07e-29	Glycine max	0.6686	Eukaryota; Viridiplantae; Streptophyta; Embryophyta; Tracheophyta; Spermatophyta; Magnoliophyta; eudicotyledons; Gunneridae; Pentapetalae; rosids; fabids; Fabales; Fabaceae; Papilionoideae; Phaseoleae; Glycine; Soja
0.282	CAD41303	132.494	1.49e-28	Oryza sativa	0.6643	Eukaryota; Viridiplantae; Streptophyta; Embryophyta; Tracheophyta; Spermatophyta; Magnoliophyta; Liliopsida; Poales; Poaceae; BEP clade; Ehrhartoideae; Oryzeae; Oryza
0.3	XP_006836369	131.339	2.72e-28	Amborella trichopoda	0.5605	Eukaryota; Viridiplantae; Streptophyta; Embryophyta; Tracheophyta; Spermatophyta; Magnoliophyta; basal Magnoliophyta; Amborellales; Amborellaceae; Amborella
0.506	XP_002972809	119.783	8.02e-28	Selaginella moellendorffii	0.2104	Eukaryota; Viridiplantae; Streptophyta; Embryophyta; Tracheophyta; Lycopodiophyta; Isoetopsida; Selaginellales; Selaginellaceae; Selaginella
0.287	NP_201029	126.331	9.51e-27	Arabidopsis thaliana	0.7003	Eukaryota; Viridiplantae; Streptophyta; Embryophyta; Tracheophyta; Spermatophyta; Magnoliophyta; eudicotyledons; Gunneridae; Pentapetalae; rosids; malvids; Brassicales; Brassicaceae; Camelineae; Arabidopsis
0.282	XP_006858024	126.331	1.06e-26	Amborella trichopoda	0.6614	Eukaryota; Viridiplantae; Streptophyta; Embryophyta; Tracheophyta; Spermatophyta; Magnoliophyta; basal Magnoliophyta; Amborellales; Amborellaceae; Amborella
0.301	KEH37336	125.561	2.19e-26	Medicago truncatula	0.6974	Eukaryota; Viridiplantae; Streptophyta; Embryophyta; Tracheophyta; Spermatophyta; Magnoliophyta; eudicotyledons; Gunneridae; Pentapetalae; rosids; fabids; Fabales; Fabaceae; Papilionoideae; Trifolieae; Medicago
0.269	AES79844	125.176	2.55e-26	Medicago truncatula	0.5749	Eukaryota; Viridiplantae; Streptophyta; Embryophyta; Tracheophyta; Spermatophyta; Magnoliophyta; eudicotyledons; Gunneridae; Pentapetalae; rosids; fabids; Fabales; Fabaceae; Papilionoideae; Trifolieae; Medicago
0.293	XP_008235777	125.176	2.58e-26	Prunus mume	0.5375	Eukaryota; Viridiplantae; Streptophyta; Embryophyta; Tracheophyta; Spermatophyta; Magnoliophyta; eudicotyledons; Gunneridae; Pentapetalae; rosids; fabids; Rosales; Rosaceae; Maloideae; Amygdaleae; Prunus
0.287	XP_002864777	124.79	3.3e-26	Arabidopsis lyrata	0.7003	Eukaryota; Viridiplantae; Streptophyta; Embryophyta; Tracheophyta; Spermatophyta; Magnoliophyta; eudicotyledons; Gunneridae; Pentapetalae; rosids; malvids; Brassicales; Brassicaceae; Camelineae; Arabidopsis
0.261	XP_004245043	124.405	4.36e-26	Solanum lycopersicum	0.572	Eukaryota; Viridiplantae; Streptophyta; Embryophyta; Tracheophyta; Spermatophyta; Magnoliophyta; eudicotyledons; Gunneridae; Pentapetalae; asterids; lamiids; Solanales; Solanaceae; Solanoideae; Solaneae; Solanum; Lycopersicon
0.285	AAP69763	124.02	5.21e-26	Arabidopsis thaliana	0.7003	Eukaryota; Viridiplantae; Streptophyta; Embryophyta; Tracheophyta; Spermatophyta; Magnoliophyta; eudicotyledons; Gunneridae; Pentapetalae; rosids; malvids; Brassicales; Brassicaceae; Camelineae; Arabidopsis
0.292	EEE66578	124.02	5.6e-26	Oryza sativa	0.5259	Eukaryota; Viridiplantae; Streptophyta; Embryophyta; Tracheophyta; Spermatophyta; Magnoliophyta; Liliopsida; Poales; Poaceae; BEP clade; Ehrhartoideae; Oryzeae; Oryza
0.305	4MNA_A	123.25	6.5e-26		0.5375	Eukaryota; Viridiplantae; Streptophyta; Embryophyta; Tracheophyta; Spermatophyta; Magnoliophyta; eudicotyledons; Gunneridae; Pentapetalae; rosids; malvids; Brassicales; Brassicaceae; Camelineae; Arabidopsis
0.274	EPS61595	122.865	6.55e-26	Genlisea aurea	0.6527	Eukaryota; Viridiplantae; Streptophyta; Embryophyta; Tracheophyta; Spermatophyta; Magnoliophyta; eudicotyledons; Gunneridae; Pentapetalae; asterids; lamiids; Lamiales; Lentibulariaceae; Genlisea
0.276	CAN61202	123.25	7.32e-26	Vitis vinifera	0.67	Eukaryota; Viridiplantae; Streptophyta; Embryophyta; Tracheophyta; Spermatophyta; Magnoliophyta; eudicotyledons; Gunneridae; Pentapetalae; rosids; Vitales; Vitaceae; Vitis
0.286	XP_006289323	123.635	7.33e-26	Capsella rubella	0.696	Eukaryota; Viridiplantae; Streptophyta; Embryophyta; Tracheophyta; Spermatophyta; Magnoliophyta; eudicotyledons; Gunneridae; Pentapetalae; rosids; malvids; Brassicales; Brassicaceae; Camelineae; Capsella
0.283	XP_007038488	123.635	8.63e-26	Theobroma cacao	0.6715	Eukaryota; Viridiplantae; Streptophyta; Embryophyta; Tracheophyta; Spermatophyta; Magnoliophyta; eudicotyledons; Gunneridae; Pentapetalae; rosids; malvids; Malvales; Malvaceae; Byttnerioideae; Theobroma
0.304	KCW75950	123.635	9.31e-26	Eucalyptus grandis	0.5648	Eukaryota; Viridiplantae; Streptophyta; Embryophyta; Tracheophyta; Spermatophyta; Magnoliophyta; eudicotyledons; Gunneridae; Pentapetalae; rosids; malvids; Myrtales; Myrtaceae; Eucalyptus
0.31	XP_001777689	123.25	1.06e-25	Physcomitrella patens	0.5403	Eukaryota; Viridiplantae; Streptophyta; Embryophyta; Bryophyta; Bryophytina; Bryopsida; Funariidae; Funariales; Funariaceae; Physcomitrella
0.277	KEH43759	122.865	1.23e-25	Medicago truncatula	0.67	Eukaryota; Viridiplantae; Streptophyta; Embryophyta; Tracheophyta; Spermatophyta; Magnoliophyta; eudicotyledons; Gunneridae; Pentapetalae; rosids; fabids; Fabales; Fabaceae; Papilionoideae; Trifolieae; Medicago
0.273	XP_003623626	122.865	1.38e-25	Medicago truncatula	0.5735	Eukaryota; Viridiplantae; Streptophyta; Embryophyta; Tracheophyta; Spermatophyta; Magnoliophyta; eudicotyledons; Gunneridae; Pentapetalae; rosids; fabids; Fabales; Fabaceae; Papilionoideae; Trifolieae; Medicago
0.3	NP_001053894	122.865	1.41e-25	Oryza sativa	0.5288	Eukaryota; Viridiplantae; Streptophyta; Embryophyta; Tracheophyta; Spermatophyta; Magnoliophyta; Liliopsida; Poales; Poaceae; BEP clade; Ehrhartoideae; Oryzeae; Oryza
0.3	CAE02151	122.865	1.53e-25	Oryza sativa	0.5288	Eukaryota; Viridiplantae; Streptophyta; Embryophyta; Tracheophyta; Spermatophyta; Magnoliophyta; Liliopsida; Poales; Poaceae; BEP clade; Ehrhartoideae; Oryzeae; Oryza
0.3	EAZ32006	122.865	1.6e-25	Oryza sativa	0.5288	Eukaryota; Viridiplantae; Streptophyta; Embryophyta; Tracheophyta; Spermatophyta; Magnoliophyta; Liliopsida; Poales; Poaceae; BEP clade; Ehrhartoideae; Oryzeae; Oryza
0.276	KCW79310	122.479	1.79e-25	Eucalyptus grandis	0.5303	Eukaryota; Viridiplantae; Streptophyta; Embryophyta; Tracheophyta; Spermatophyta; Magnoliophyta; eudicotyledons; Gunneridae; Pentapetalae; rosids; malvids; Myrtales; Myrtaceae; Eucalyptus
0.3	CAH68341	122.479	2.11e-25	Oryza sativa	0.5288	Eukaryota; Viridiplantae; Streptophyta; Embryophyta; Tracheophyta; Spermatophyta; Magnoliophyta; Liliopsida; Poales; Poaceae; BEP clade; Ehrhartoideae; Oryzeae; Oryza
0.29	EAZ41207	122.094	2.28e-25	Oryza sativa	0.7046	Eukaryota; Viridiplantae; Streptophyta; Embryophyta; Tracheophyta; Spermatophyta; Magnoliophyta; Liliopsida; Poales; Poaceae; BEP clade; Ehrhartoideae; Oryzeae; Oryza
0.3	EEC78020	122.094	2.53e-25	Oryza sativa	0.5288	Eukaryota; Viridiplantae; Streptophyta; Embryophyta; Tracheophyta; Spermatophyta; Magnoliophyta; Liliopsida; Poales; Poaceae; BEP clade; Ehrhartoideae; Oryzeae; Oryza
0.287	XP_006279954	121.709	3.16e-25	Capsella rubella	0.7017	Eukaryota; Viridiplantae; Streptophyta; Embryophyta; Tracheophyta; Spermatophyta; Magnoliophyta; eudicotyledons; Gunneridae; Pentapetalae; rosids; malvids; Brassicales; Brassicaceae; Camelineae; Capsella
0.302	BAD34181	121.709	3.43e-25	Oryza sativa	0.5648	Eukaryota; Viridiplantae; Streptophyta; Embryophyta; Tracheophyta; Spermatophyta; Magnoliophyta; Liliopsida; Poales; Poaceae; BEP clade; Ehrhartoideae; Oryzeae; Oryza
0.275	XP_006587379	121.324	3.56e-25	Glycine max	0.6744	Eukaryota; Viridiplantae; Streptophyta; Embryophyta; Tracheophyta; Spermatophyta; Magnoliophyta; eudicotyledons; Gunneridae; Pentapetalae; rosids; fabids; Fabales; Fabaceae; Papilionoideae; Phaseoleae; Glycine; Soja
0.26	XP_006452987	119.398	3.59e-25	Citrus clementina	0.5663	Eukaryota; Viridiplantae; Streptophyta; Embryophyta; Tracheophyta; Spermatophyta; Magnoliophyta; eudicotyledons; Gunneridae; Pentapetalae; rosids; malvids; Sapindales; Rutaceae; Citrus
0.296	XP_006478743	121.709	3.7e-25	Citrus sinensis	0.5677	Eukaryota; Viridiplantae; Streptophyta; Embryophyta; Tracheophyta; Spermatophyta; Magnoliophyta; eudicotyledons; Gunneridae; Pentapetalae; rosids; malvids; Sapindales; Rutaceae; Citrus
0.286	XP_006356981	121.324	3.73e-25	Solanum tuberosum	0.5591	Eukaryota; Viridiplantae; Streptophyta; Embryophyta; Tracheophyta; Spermatophyta; Magnoliophyta; eudicotyledons; Gunneridae; Pentapetalae; asterids; lamiids; Solanales; Solanaceae; Solanoideae; Solaneae; Solanum
0.285	XP_006490262	121.324	4.31e-25	Citrus sinensis	0.6628	Eukaryota; Viridiplantae; Streptophyta; Embryophyta; Tracheophyta; Spermatophyta; Magnoliophyta; eudicotyledons; Gunneridae; Pentapetalae; rosids; malvids; Sapindales; Rutaceae; Citrus
0.29	NP_001068309	121.324	4.4e-25	Oryza sativa	0.7046	Eukaryota; Viridiplantae; Streptophyta; Embryophyta; Tracheophyta; Spermatophyta; Magnoliophyta; Liliopsida; Poales; Poaceae; BEP clade; Ehrhartoideae; Oryzeae; Oryza
0.278	KDP22376	121.324	4.5e-25	Jatropha curcas	0.6873	Eukaryota; Viridiplantae; Streptophyta; Embryophyta; Tracheophyta; Spermatophyta; Magnoliophyta; eudicotyledons; Gunneridae; Pentapetalae; rosids; fabids; Malpighiales; Euphorbiaceae; Crotonoideae; Jatropheae; Jatropha
0.284	XP_001763775	120.939	4.95e-25	Physcomitrella patens	0.6441	Eukaryota; Viridiplantae; Streptophyta; Embryophyta; Bryophyta; Bryophytina; Bryopsida; Funariidae; Funariales; Funariaceae; Physcomitrella
0.296	XP_001770421	120.939	5.12e-25	Physcomitrella patens	0.6571	Eukaryota; Viridiplantae; Streptophyta; Embryophyta; Bryophyta; Bryophytina; Bryopsida; Funariidae; Funariales; Funariaceae; Physcomitrella
0.269	KEH39916	120.939	5.55e-25	Medicago truncatula	0.6484	Eukaryota; Viridiplantae; Streptophyta; Embryophyta; Tracheophyta; Spermatophyta; Magnoliophyta; eudicotyledons; Gunneridae; Pentapetalae; rosids; fabids; Fabales; Fabaceae; Papilionoideae; Trifolieae; Medicago
0.269	AES59193	120.553	6.73e-25	Medicago truncatula	0.6499	Eukaryota; Viridiplantae; Streptophyta; Embryophyta; Tracheophyta; Spermatophyta; Magnoliophyta; eudicotyledons; Gunneridae; Pentapetalae; rosids; fabids; Fabales; Fabaceae; Papilionoideae; Trifolieae; Medicago
0.305	AEP14546	120.553	6.79e-25	Pinus pinaster	0.5317	Eukaryota; Viridiplantae; Streptophyta; Embryophyta; Tracheophyta; Spermatophyta; Pinidae; Pinales; Pinaceae; Pinus; Pinus
0.285	XP_004967270	120.553	8.2e-25	Setaria italica	0.5303	Eukaryota; Viridiplantae; Streptophyta; Embryophyta; Tracheophyta; Spermatophyta; Magnoliophyta; Liliopsida; Poales; Poaceae; PACMAD clade; Panicoideae; Paniceae; Setaria
0.292	EEE69278	120.553	8.22e-25	Oryza sativa	0.6499	Eukaryota; Viridiplantae; Streptophyta; Embryophyta; Tracheophyta; Spermatophyta; Magnoliophyta; Liliopsida; Poales; Poaceae; BEP clade; Ehrhartoideae; Oryzeae; Oryza
0.271	XP_007149249	120.168	9.08e-25	Phaseolus vulgaris	0.562	Eukaryota; Viridiplantae; Streptophyta; Embryophyta; Tracheophyta; Spermatophyta; Magnoliophyta; eudicotyledons; Gunneridae; Pentapetalae; rosids; fabids; Fabales; Fabaceae; Papilionoideae; Phaseoleae; Phaseolus
0.245	XP_006474503	120.168	1.01e-24	Citrus sinensis	0.7061	Eukaryota; Viridiplantae; Streptophyta; Embryophyta; Tracheophyta; Spermatophyta; Magnoliophyta; eudicotyledons; Gunneridae; Pentapetalae; rosids; malvids; Sapindales; Rutaceae; Citrus
0.28	XP_004289986	120.168	1.09e-24	Fragaria vesca	0.5663	Eukaryota; Viridiplantae; Streptophyta; Embryophyta; Tracheophyta; Spermatophyta; Magnoliophyta; eudicotyledons; Gunneridae; Pentapetalae; rosids; fabids; Rosales; Rosaceae; Rosoideae; Potentilleae; Fragariinae; Fragaria
0.265	XP_006344512	119.783	1.12e-24	Solanum tuberosum	0.6902	Eukaryota; Viridiplantae; Streptophyta; Embryophyta; Tracheophyta; Spermatophyta; Magnoliophyta; eudicotyledons; Gunneridae; Pentapetalae; asterids; lamiids; Solanales; Solanaceae; Solanoideae; Solaneae; Solanum
0.287	BAF79936	119.783	1.37e-24	Marchantia polymorpha	0.5807	Eukaryota; Viridiplantae; Streptophyta; Embryophyta; Marchantiophyta; Marchantiopsida; Marchantiidae; Marchantiales; Marchantiaceae; Marchantia
0.271	XP_002318267	119.783	1.41e-24	Populus trichocarpa	0.6715	Eukaryota; Viridiplantae; Streptophyta; Embryophyta; Tracheophyta; Spermatophyta; Magnoliophyta; eudicotyledons; Gunneridae; Pentapetalae; rosids; fabids; Malpighiales; Salicaceae; Saliceae; Populus
0.275	NP_189443	119.398	1.61e-24	Arabidopsis thaliana	0.7061	Eukaryota; Viridiplantae; Streptophyta; Embryophyta; Tracheophyta; Spermatophyta; Magnoliophyta; eudicotyledons; Gunneridae; Pentapetalae; rosids; malvids; Brassicales; Brassicaceae; Camelineae; Arabidopsis
0.272	XP_004955463	119.398	1.83e-24	Setaria italica	0.6556	Eukaryota; Viridiplantae; Streptophyta; Embryophyta; Tracheophyta; Spermatophyta; Magnoliophyta; Liliopsida; Poales; Poaceae; PACMAD clade; Panicoideae; Paniceae; Setaria
0.272	KCW88339	119.013	2.19e-24	Eucalyptus grandis	0.696	Eukaryota; Viridiplantae; Streptophyta; Embryophyta; Tracheophyta; Spermatophyta; Magnoliophyta; eudicotyledons; Gunneridae; Pentapetalae; rosids; malvids; Myrtales; Myrtaceae; Eucalyptus
0.276	XP_004496653	119.013	2.38e-24	Cicer arietinum	0.6744	Eukaryota; Viridiplantae; Streptophyta; Embryophyta; Tracheophyta; Spermatophyta; Magnoliophyta; eudicotyledons; Gunneridae; Pentapetalae; rosids; fabids; Fabales; Fabaceae; Papilionoideae; Cicereae; Cicer
0.274	KDP26461	118.627	2.59e-24	Jatropha curcas	0.7061	Eukaryota; Viridiplantae; Streptophyta; Embryophyta; Tracheophyta; Spermatophyta; Magnoliophyta; eudicotyledons; Gunneridae; Pentapetalae; rosids; fabids; Malpighiales; Euphorbiaceae; Crotonoideae; Jatropheae; Jatropha
0.3	BAA97187	118.627	2.8e-24	Arabidopsis thaliana	0.5778	Eukaryota; Viridiplantae; Streptophyta; Embryophyta; Tracheophyta; Spermatophyta; Magnoliophyta; eudicotyledons; Gunneridae; Pentapetalae; rosids; malvids; Brassicales; Brassicaceae; Camelineae; Arabidopsis
0.275	NP_196335	118.627	3.02e-24	Arabidopsis thaliana	0.6916	Eukaryota; Viridiplantae; Streptophyta; Embryophyta; Tracheophyta; Spermatophyta; Magnoliophyta; eudicotyledons; Gunneridae; Pentapetalae; rosids; malvids; Brassicales; Brassicaceae; Camelineae; Arabidopsis
0.295	AFW83643	118.627	3.5e-24	Zea mays	0.5303	Eukaryota; Viridiplantae; Streptophyta; Embryophyta; Tracheophyta; Spermatophyta; Magnoliophyta; Liliopsida; Poales; Poaceae; PACMAD clade; Panicoideae; Andropogoneae; Zea
0.277	XP_001755734	118.242	3.68e-24	Physcomitrella patens	0.6571	Eukaryota; Viridiplantae; Streptophyta; Embryophyta; Bryophyta; Bryophytina; Bryopsida; Funariidae; Funariales; Funariaceae; Physcomitrella
0.295	XP_004134917	118.627	3.69e-24	Cucumis sativus	0.5389	Eukaryota; Viridiplantae; Streptophyta; Embryophyta; Tracheophyta; Spermatophyta; Magnoliophyta; eudicotyledons; Gunneridae; Pentapetalae; rosids; fabids; Cucurbitales; Cucurbitaceae; Benincaseae; Cucumis
0.286	XP_006442975	118.242	4.09e-24	Citrus clementina	0.5922	Eukaryota; Viridiplantae; Streptophyta; Embryophyta; Tracheophyta; Spermatophyta; Magnoliophyta; eudicotyledons; Gunneridae; Pentapetalae; rosids; malvids; Sapindales; Rutaceae; Citrus
0.297	NP_001190595	117.857	4.17e-24	Arabidopsis thaliana	0.5778	Eukaryota; Viridiplantae; Streptophyta; Embryophyta; Tracheophyta; Spermatophyta; Magnoliophyta; eudicotyledons; Gunneridae; Pentapetalae; rosids; malvids; Brassicales; Brassicaceae; Camelineae; Arabidopsis
0.283	XP_006358746	117.857	4.27e-24	Solanum tuberosum	0.5865	Eukaryota; Viridiplantae; Streptophyta; Embryophyta; Tracheophyta; Spermatophyta; Magnoliophyta; eudicotyledons; Gunneridae; Pentapetalae; asterids; lamiids; Solanales; Solanaceae; Solanoideae; Solaneae; Solanum
0.266	XP_006353850	118.242	4.29e-24	Solanum tuberosum	0.5432	Eukaryota; Viridiplantae; Streptophyta; Embryophyta; Tracheophyta; Spermatophyta; Magnoliophyta; eudicotyledons; Gunneridae; Pentapetalae; asterids; lamiids; Solanales; Solanaceae; Solanoideae; Solaneae; Solanum
0.279	XP_004246289	117.857	4.73e-24	Solanum lycopersicum	0.6988	Eukaryota; Viridiplantae; Streptophyta; Embryophyta; Tracheophyta; Spermatophyta; Magnoliophyta; eudicotyledons; Gunneridae; Pentapetalae; asterids; lamiids; Solanales; Solanaceae; Solanoideae; Solaneae; Solanum; Lycopersicon
0.298	NP_177451	117.857	4.9e-24	Arabidopsis thaliana	0.4928	Eukaryota; Viridiplantae; Streptophyta; Embryophyta; Tracheophyta; Spermatophyta; Magnoliophyta; eudicotyledons; Gunneridae; Pentapetalae; rosids; malvids; Brassicales; Brassicaceae; Camelineae; Arabidopsis
0.247	BAK61880	117.857	5.04e-24	Citrus unshiu	0.7061	Eukaryota; Viridiplantae; Streptophyta; Embryophyta; Tracheophyta; Spermatophyta; Magnoliophyta; eudicotyledons; Gunneridae; Pentapetalae; rosids; malvids; Sapindales; Rutaceae; Citrus
0.298	BAC41855	117.857	5.26e-24	Arabidopsis thaliana	0.4928	Eukaryota; Viridiplantae; Streptophyta; Embryophyta; Tracheophyta; Spermatophyta; Magnoliophyta; eudicotyledons; Gunneridae; Pentapetalae; rosids; malvids; Brassicales; Brassicaceae; Camelineae; Arabidopsis
0.285	XP_006421768	117.857	5.28e-24	Citrus clementina	0.6542	Eukaryota; Viridiplantae; Streptophyta; Embryophyta; Tracheophyta; Spermatophyta; Magnoliophyta; eudicotyledons; Gunneridae; Pentapetalae; rosids; malvids; Sapindales; Rutaceae; Citrus
0.277	XP_006350342	117.857	5.49e-24	Solanum tuberosum	0.5706	Eukaryota; Viridiplantae; Streptophyta; Embryophyta; Tracheophyta; Spermatophyta; Magnoliophyta; eudicotyledons; Gunneridae; Pentapetalae; asterids; lamiids; Solanales; Solanaceae; Solanoideae; Solaneae; Solanum
0.285	KDO65362	117.472	5.51e-24	Citrus sinensis	0.6542	Eukaryota; Viridiplantae; Streptophyta; Embryophyta; Tracheophyta; Spermatophyta; Magnoliophyta; eudicotyledons; Gunneridae; Pentapetalae; rosids; malvids; Sapindales; Rutaceae; Citrus
0.289	XP_002531514	117.857	5.96e-24	Ricinus communis	0.4726	Eukaryota; Viridiplantae; Streptophyta; Embryophyta; Tracheophyta; Spermatophyta; Magnoliophyta; eudicotyledons; Gunneridae; Pentapetalae; rosids; fabids; Malpighiales; Euphorbiaceae; Acalyphoideae; Acalypheae; Ricinus
0.28	EMT23194	117.472	5.97e-24	Aegilops tauschii	0.5418	Eukaryota; Viridiplantae; Streptophyta; Embryophyta; Tracheophyta; Spermatophyta; Magnoliophyta; Liliopsida; Poales; Poaceae; BEP clade; Pooideae; Triticeae; Aegilops
0.295	EYU40961	117.472	6.73e-24	Erythranthe guttata	0.5663	Eukaryota; Viridiplantae; Streptophyta; Embryophyta; Tracheophyta; Spermatophyta; Magnoliophyta; eudicotyledons; Gunneridae; Pentapetalae; asterids; lamiids; Lamiales; Phrymaceae; Erythranthe
0.267	XP_006399198	117.472	7.1e-24	Eutrema salsugineum	0.5389	Eukaryota; Viridiplantae; Streptophyta; Embryophyta; Tracheophyta; Spermatophyta; Magnoliophyta; eudicotyledons; Gunneridae; Pentapetalae; rosids; malvids; Brassicales; Brassicaceae; Eutremeae; Eutrema
0.271	XP_004141340	117.472	7.11e-24	Cucumis sativus	0.7075	Eukaryota; Viridiplantae; Streptophyta; Embryophyta; Tracheophyta; Spermatophyta; Magnoliophyta; eudicotyledons; Gunneridae; Pentapetalae; rosids; fabids; Cucurbitales; Cucurbitaceae; Benincaseae; Cucumis
0.277	EYU32328	117.472	7.51e-24	Erythranthe guttata	0.6657	Eukaryota; Viridiplantae; Streptophyta; Embryophyta; Tracheophyta; Spermatophyta; Magnoliophyta; eudicotyledons; Gunneridae; Pentapetalae; asterids; lamiids; Lamiales; Phrymaceae; Erythranthe
0.282	XP_002322426	117.087	8.18e-24	Populus trichocarpa	0.647	Eukaryota; Viridiplantae; Streptophyta; Embryophyta; Tracheophyta; Spermatophyta; Magnoliophyta; eudicotyledons; Gunneridae; Pentapetalae; rosids; fabids; Malpighiales; Salicaceae; Saliceae; Populus
0.256	XP_008452789	117.087	8.46e-24	Cucumis melo	0.585	Eukaryota; Viridiplantae; Streptophyta; Embryophyta; Tracheophyta; Spermatophyta; Magnoliophyta; eudicotyledons; Gunneridae; Pentapetalae; rosids; fabids; Cucurbitales; Cucurbitaceae; Benincaseae; Cucumis
0.281	NP_180201	117.087	8.87e-24	Arabidopsis thaliana	0.6859	Eukaryota; Viridiplantae; Streptophyta; Embryophyta; Tracheophyta; Spermatophyta; Magnoliophyta; eudicotyledons; Gunneridae; Pentapetalae; rosids; malvids; Brassicales; Brassicaceae; Camelineae; Arabidopsis
0.285	XP_008456960	117.087	8.96e-24	Cucumis melo	0.5749	Eukaryota; Viridiplantae; Streptophyta; Embryophyta; Tracheophyta; Spermatophyta; Magnoliophyta; eudicotyledons; Gunneridae; Pentapetalae; rosids; fabids; Cucurbitales; Cucurbitaceae; Benincaseae; Cucumis
0.293	XP_001771841	117.087	8.99e-24	Physcomitrella patens	0.6571	Eukaryota; Viridiplantae; Streptophyta; Embryophyta; Bryophyta; Bryophytina; Bryopsida; Funariidae; Funariales; Funariaceae; Physcomitrella
0.276	XP_004240861	116.701	9.86e-24	Solanum lycopersicum	0.5865	Eukaryota; Viridiplantae; Streptophyta; Embryophyta; Tracheophyta; Spermatophyta; Magnoliophyta; eudicotyledons; Gunneridae; Pentapetalae; asterids; lamiids; Solanales; Solanaceae; Solanoideae; Solaneae; Solanum; Lycopersicon
0.276	XP_006841024	116.701	1.13e-23	Amborella trichopoda	0.5634	Eukaryota; Viridiplantae; Streptophyta; Embryophyta; Tracheophyta; Spermatophyta; Magnoliophyta; basal Magnoliophyta; Amborellales; Amborellaceae; Amborella
0.261	XP_003612135	116.701	1.17e-23	Medicago truncatula	0.6599	Eukaryota; Viridiplantae; Streptophyta; Embryophyta; Tracheophyta; Spermatophyta; Magnoliophyta; eudicotyledons; Gunneridae; Pentapetalae; rosids; fabids; Fabales; Fabaceae; Papilionoideae; Trifolieae; Medicago
0.295	XP_003567020	116.701	1.18e-23	Brachypodium distachyon	0.6628	Eukaryota; Viridiplantae; Streptophyta; Embryophyta; Tracheophyta; Spermatophyta; Magnoliophyta; Liliopsida; Poales; Poaceae; BEP clade; Pooideae; Brachypodieae; Brachypodium
0.279	XP_002880777	116.701	1.26e-23	Arabidopsis lyrata	0.6859	Eukaryota; Viridiplantae; Streptophyta; Embryophyta; Tracheophyta; Spermatophyta; Magnoliophyta; eudicotyledons; Gunneridae; Pentapetalae; rosids; malvids; Brassicales; Brassicaceae; Camelineae; Arabidopsis
0.283	XP_003553510	116.316	1.36e-23	Glycine max	0.5764	Eukaryota; Viridiplantae; Streptophyta; Embryophyta; Tracheophyta; Spermatophyta; Magnoliophyta; eudicotyledons; Gunneridae; Pentapetalae; rosids; fabids; Fabales; Fabaceae; Papilionoideae; Phaseoleae; Glycine; Soja
0.278	XP_004514781	116.316	1.4e-23	Cicer arietinum	0.5648	Eukaryota; Viridiplantae; Streptophyta; Embryophyta; Tracheophyta; Spermatophyta; Magnoliophyta; eudicotyledons; Gunneridae; Pentapetalae; rosids; fabids; Fabales; Fabaceae; Papilionoideae; Cicereae; Cicer
0.287	XP_006398111	116.316	1.54e-23	Eutrema salsugineum	0.5317	Eukaryota; Viridiplantae; Streptophyta; Embryophyta; Tracheophyta; Spermatophyta; Magnoliophyta; eudicotyledons; Gunneridae; Pentapetalae; rosids; malvids; Brassicales; Brassicaceae; Eutremeae; Eutrema
0.299	EXB53518	116.316	1.6e-23	Morus notabilis	0.5389	Eukaryota; Viridiplantae; Streptophyta; Embryophyta; Tracheophyta; Spermatophyta; Magnoliophyta; eudicotyledons; Gunneridae; Pentapetalae; rosids; fabids; Rosales; Moraceae; Morus
0.257	XP_006653775	116.316	1.64e-23	Oryza brachyantha	0.67	Eukaryota; Viridiplantae; Streptophyta; Embryophyta; Tracheophyta; Spermatophyta; Magnoliophyta; Liliopsida; Poales; Poaceae; BEP clade; Ehrhartoideae; Oryzeae; Oryza
0.3	XP_003577020	114.005	1.71e-23	Brachypodium distachyon	0.5317	Eukaryota; Viridiplantae; Streptophyta; Embryophyta; Tracheophyta; Spermatophyta; Magnoliophyta; Liliopsida; Poales; Poaceae; BEP clade; Pooideae; Brachypodieae; Brachypodium
0.293	XP_006365571	116.316	1.84e-23	Solanum tuberosum	0.5692	Eukaryota; Viridiplantae; Streptophyta; Embryophyta; Tracheophyta; Spermatophyta; Magnoliophyta; eudicotyledons; Gunneridae; Pentapetalae; asterids; lamiids; Solanales; Solanaceae; Solanoideae; Solaneae; Solanum
0.293	EEC67762	114.775	1.89e-23	Oryza sativa	0.5303	Eukaryota; Viridiplantae; Streptophyta; Embryophyta; Tracheophyta; Spermatophyta; Magnoliophyta; Liliopsida; Poales; Poaceae; BEP clade; Ehrhartoideae; Oryzeae; Oryza
0.286	EEE51802	115.161	1.89e-23	Oryza sativa	0.6628	Eukaryota; Viridiplantae; Streptophyta; Embryophyta; Tracheophyta; Spermatophyta; Magnoliophyta; Liliopsida; Poales; Poaceae; BEP clade; Ehrhartoideae; Oryzeae; Oryza
0.273	CCF12119	115.931	2.01e-23	Arabidopsis thaliana	0.696	Eukaryota; Viridiplantae; Streptophyta; Embryophyta; Tracheophyta; Spermatophyta; Magnoliophyta; eudicotyledons; Gunneridae; Pentapetalae; rosids; malvids; Brassicales; Brassicaceae; Camelineae; Arabidopsis
0.268	XP_002436596	115.931	2.11e-23	Sorghum bicolor	0.6441	Eukaryota; Viridiplantae; Streptophyta; Embryophyta; Tracheophyta; Spermatophyta; Magnoliophyta; Liliopsida; Poales; Poaceae; PACMAD clade; Panicoideae; Andropogoneae; Sorghum
0.267	XP_003588942	115.931	2.18e-23	Medicago truncatula	0.6499	Eukaryota; Viridiplantae; Streptophyta; Embryophyta; Tracheophyta; Spermatophyta; Magnoliophyta; eudicotyledons; Gunneridae; Pentapetalae; rosids; fabids; Fabales; Fabaceae; Papilionoideae; Trifolieae; Medicago
0.264	XP_002516144	115.931	2.18e-23	Ricinus communis	0.6888	Eukaryota; Viridiplantae; Streptophyta; Embryophyta; Tracheophyta; Spermatophyta; Magnoliophyta; eudicotyledons; Gunneridae; Pentapetalae; rosids; fabids; Malpighiales; Euphorbiaceae; Acalyphoideae; Acalypheae; Ricinus
0.274	XP_007012431	115.546	2.32e-23	Theobroma cacao	0.6744	Eukaryota; Viridiplantae; Streptophyta; Embryophyta; Tracheophyta; Spermatophyta; Magnoliophyta; eudicotyledons; Gunneridae; Pentapetalae; rosids; malvids; Malvales; Malvaceae; Byttnerioideae; Theobroma
0.307	XP_006468612	115.546	2.39e-23	Citrus sinensis	0.5447	Eukaryota; Viridiplantae; Streptophyta; Embryophyta; Tracheophyta; Spermatophyta; Magnoliophyta; eudicotyledons; Gunneridae; Pentapetalae; rosids; malvids; Sapindales; Rutaceae; Citrus
0.286	AAX96042	114.775	2.44e-23	Oryza sativa	0.6628	Eukaryota; Viridiplantae; Streptophyta; Embryophyta; Tracheophyta; Spermatophyta; Magnoliophyta; Liliopsida; Poales; Poaceae; BEP clade; Ehrhartoideae; Oryzeae; Oryza
0.287	XP_003532308	115.931	2.49e-23	Glycine max	0.5836	Eukaryota; Viridiplantae; Streptophyta; Embryophyta; Tracheophyta; Spermatophyta; Magnoliophyta; eudicotyledons; Gunneridae; Pentapetalae; rosids; fabids; Fabales; Fabaceae; Papilionoideae; Phaseoleae; Glycine; Soja
0.282	AAX96560	115.546	2.53e-23	Oryza sativa	0.5317	Eukaryota; Viridiplantae; Streptophyta; Embryophyta; Tracheophyta; Spermatophyta; Magnoliophyta; Liliopsida; Poales; Poaceae; BEP clade; Ehrhartoideae; Oryzeae; Oryza
0.29	XP_002977553	115.546	2.6e-23	Selaginella moellendorffii	0.5576	Eukaryota; Viridiplantae; Streptophyta; Embryophyta; Tracheophyta; Lycopodiophyta; Isoetopsida; Selaginellales; Selaginellaceae; Selaginella
0.286	EEC67834	114.39	3.16e-23	Oryza sativa	0.6628	Eukaryota; Viridiplantae; Streptophyta; Embryophyta; Tracheophyta; Spermatophyta; Magnoliophyta; Liliopsida; Poales; Poaceae; BEP clade; Ehrhartoideae; Oryzeae; Oryza
0.278	NP_001235330	115.161	3.33e-23	Glycine max	0.6715	Eukaryota; Viridiplantae; Streptophyta; Embryophyta; Tracheophyta; Spermatophyta; Magnoliophyta; eudicotyledons; Gunneridae; Pentapetalae; rosids; fabids; Fabales; Fabaceae; Papilionoideae; Phaseoleae; Glycine; Soja
0.288	XP_006285784	115.161	3.4e-23	Capsella rubella	0.5735	Eukaryota; Viridiplantae; Streptophyta; Embryophyta; Tracheophyta; Spermatophyta; Magnoliophyta; eudicotyledons; Gunneridae; Pentapetalae; rosids; malvids; Brassicales; Brassicaceae; Camelineae; Capsella
0.284	XP_006365570	115.546	3.43e-23	Solanum tuberosum	0.5605	Eukaryota; Viridiplantae; Streptophyta; Embryophyta; Tracheophyta; Spermatophyta; Magnoliophyta; eudicotyledons; Gunneridae; Pentapetalae; asterids; lamiids; Solanales; Solanaceae; Solanoideae; Solaneae; Solanum
0.272	CCF12107	115.161	3.5e-23	Arabidopsis thaliana	0.5951	Eukaryota; Viridiplantae; Streptophyta; Embryophyta; Tracheophyta; Spermatophyta; Magnoliophyta; eudicotyledons; Gunneridae; Pentapetalae; rosids; malvids; Brassicales; Brassicaceae; Camelineae; Arabidopsis
0.274	XP_008219734	115.161	3.66e-23	Prunus mume	0.7046	Eukaryota; Viridiplantae; Streptophyta; Embryophyta; Tracheophyta; Spermatophyta; Magnoliophyta; eudicotyledons; Gunneridae; Pentapetalae; rosids; fabids; Rosales; Rosaceae; Maloideae; Amygdaleae; Prunus
0.307	XP_006468613	114.775	3.81e-23	Citrus sinensis	0.5447	Eukaryota; Viridiplantae; Streptophyta; Embryophyta; Tracheophyta; Spermatophyta; Magnoliophyta; eudicotyledons; Gunneridae; Pentapetalae; rosids; malvids; Sapindales; Rutaceae; Citrus
0.278	AFW73724	115.161	3.83e-23	Zea mays	0.647	Eukaryota; Viridiplantae; Streptophyta; Embryophyta; Tracheophyta; Spermatophyta; Magnoliophyta; Liliopsida; Poales; Poaceae; PACMAD clade; Panicoideae; Andropogoneae; Zea
0.302	AAX96562	114.775	4.64e-23	Oryza sativa	0.5317	Eukaryota; Viridiplantae; Streptophyta; Embryophyta; Tracheophyta; Spermatophyta; Magnoliophyta; Liliopsida; Poales; Poaceae; BEP clade; Ehrhartoideae; Oryzeae; Oryza
0.296	AAM98097	114.775	4.68e-23	Arabidopsis thaliana	0.4928	Eukaryota; Viridiplantae; Streptophyta; Embryophyta; Tracheophyta; Spermatophyta; Magnoliophyta; eudicotyledons; Gunneridae; Pentapetalae; rosids; malvids; Brassicales; Brassicaceae; Camelineae; Arabidopsis
0.302	NP_001176729	114.775	4.75e-23	Oryza sativa	0.5317	Eukaryota; Viridiplantae; Streptophyta; Embryophyta; Tracheophyta; Spermatophyta; Magnoliophyta; Liliopsida; Poales; Poaceae; BEP clade; Ehrhartoideae; Oryzeae; Oryza
0.265	CBI30837	114.39	4.86e-23	Vitis vinifera	0.6974	Eukaryota; Viridiplantae; Streptophyta; Embryophyta; Tracheophyta; Spermatophyta; Magnoliophyta; eudicotyledons; Gunneridae; Pentapetalae; rosids; Vitales; Vitaceae; Vitis
0.274	AAL68842	114.39	4.99e-23	Sorghum bicolor	0.6412	Eukaryota; Viridiplantae; Streptophyta; Embryophyta; Tracheophyta; Spermatophyta; Magnoliophyta; Liliopsida; Poales; Poaceae; PACMAD clade; Panicoideae; Andropogoneae; Sorghum
0.274	CCF12120	114.775	5.04e-23	Arabidopsis thaliana	0.5951	Eukaryota; Viridiplantae; Streptophyta; Embryophyta; Tracheophyta; Spermatophyta; Magnoliophyta; eudicotyledons; Gunneridae; Pentapetalae; rosids; malvids; Brassicales; Brassicaceae; Camelineae; Arabidopsis
0.284	XP_004234600	114.775	5.07e-23	Solanum lycopersicum	0.5317	Eukaryota; Viridiplantae; Streptophyta; Embryophyta; Tracheophyta; Spermatophyta; Magnoliophyta; eudicotyledons; Gunneridae; Pentapetalae; asterids; lamiids; Solanales; Solanaceae; Solanoideae; Solaneae; Solanum; Lycopersicon
0.287	XP_006478775	114.775	5.37e-23	Citrus sinensis	0.5648	Eukaryota; Viridiplantae; Streptophyta; Embryophyta; Tracheophyta; Spermatophyta; Magnoliophyta; eudicotyledons; Gunneridae; Pentapetalae; rosids; malvids; Sapindales; Rutaceae; Citrus
0.278	XP_006598682	114.39	5.44e-23	Glycine max	0.6715	Eukaryota; Viridiplantae; Streptophyta; Embryophyta; Tracheophyta; Spermatophyta; Magnoliophyta; eudicotyledons; Gunneridae; Pentapetalae; rosids; fabids; Fabales; Fabaceae; Papilionoideae; Phaseoleae; Glycine; Soja
0.265	CDO99397	114.775	5.59e-23	Coffea canephora	0.6556	Eukaryota; Viridiplantae; Streptophyta; Embryophyta; Tracheophyta; Spermatophyta; Magnoliophyta; eudicotyledons; Gunneridae; Pentapetalae; asterids; lamiids; Gentianales; Rubiaceae; Ixoroideae; Coffeeae; Coffea
0.271	XP_006581305	114.39	5.64e-23	Glycine max	0.6599	Eukaryota; Viridiplantae; Streptophyta; Embryophyta; Tracheophyta; Spermatophyta; Magnoliophyta; eudicotyledons; Gunneridae; Pentapetalae; rosids; fabids; Fabales; Fabaceae; Papilionoideae; Phaseoleae; Glycine; Soja
0.271	CCF12095	114.775	5.84e-23	Arabidopsis thaliana	0.5951	Eukaryota; Viridiplantae; Streptophyta; Embryophyta; Tracheophyta; Spermatophyta; Magnoliophyta; eudicotyledons; Gunneridae; Pentapetalae; rosids; malvids; Brassicales; Brassicaceae; Camelineae; Arabidopsis
0.279	XP_004978826	114.39	5.91e-23	Setaria italica	0.6441	Eukaryota; Viridiplantae; Streptophyta; Embryophyta; Tracheophyta; Spermatophyta; Magnoliophyta; Liliopsida; Poales; Poaceae; PACMAD clade; Panicoideae; Paniceae; Setaria
0.275	XP_006296065	114.39	5.95e-23	Capsella rubella	0.6556	Eukaryota; Viridiplantae; Streptophyta; Embryophyta; Tracheophyta; Spermatophyta; Magnoliophyta; eudicotyledons; Gunneridae; Pentapetalae; rosids; malvids; Brassicales; Brassicaceae; Camelineae; Capsella
0.274	XP_002873299	114.39	6e-23	Arabidopsis lyrata	0.6931	Eukaryota; Viridiplantae; Streptophyta; Embryophyta; Tracheophyta; Spermatophyta; Magnoliophyta; eudicotyledons; Gunneridae; Pentapetalae; rosids; malvids; Brassicales; Brassicaceae; Camelineae; Arabidopsis
0.256	KEH38374	114.39	6.16e-23	Medicago truncatula	0.5591	Eukaryota; Viridiplantae; Streptophyta; Embryophyta; Tracheophyta; Spermatophyta; Magnoliophyta; eudicotyledons; Gunneridae; Pentapetalae; rosids; fabids; Fabales; Fabaceae; Papilionoideae; Trifolieae; Medicago
0.273	XP_007221096	114.39	6.36e-23	Prunus persica	0.6527	Eukaryota; Viridiplantae; Streptophyta; Embryophyta; Tracheophyta; Spermatophyta; Magnoliophyta; eudicotyledons; Gunneridae; Pentapetalae; rosids; fabids; Rosales; Rosaceae; Maloideae; Amygdaleae; Prunus
0.278	XP_006663060	114.39	6.59e-23	Oryza brachyantha	0.5648	Eukaryota; Viridiplantae; Streptophyta; Embryophyta; Tracheophyta; Spermatophyta; Magnoliophyta; Liliopsida; Poales; Poaceae; BEP clade; Ehrhartoideae; Oryzeae; Oryza
0.261	EYU20292	114.39	6.75e-23	Erythranthe guttata	0.5288	Eukaryota; Viridiplantae; Streptophyta; Embryophyta; Tracheophyta; Spermatophyta; Magnoliophyta; eudicotyledons; Gunneridae; Pentapetalae; asterids; lamiids; Lamiales; Phrymaceae; Erythranthe
0.274	XP_007152392	114.005	7.04e-23	Phaseolus vulgaris	0.6744	Eukaryota; Viridiplantae; Streptophyta; Embryophyta; Tracheophyta; Spermatophyta; Magnoliophyta; eudicotyledons; Gunneridae; Pentapetalae; rosids; fabids; Fabales; Fabaceae; Papilionoideae; Phaseoleae; Phaseolus

## Sheet: A. oryzae IMP
% Pairwise Identity	Accession	Bit-Score	E Value	Organism	Query coverage	Taxonomy
1	XP_001820640	347.051	1.64e-119	Aspergillus oryzae	1	Eukaryota; Fungi; Dikarya; Ascomycota; Pezizomycotina; Eurotiomycetes; Eurotiomycetidae; Eurotiales; Aspergillaceae; Aspergillus
1	BAE58638	344.354	1.7e-118	Aspergillus oryzae	0.9942	Eukaryota; Fungi; Dikarya; Ascomycota; Pezizomycotina; Eurotiomycetes; Eurotiomycetidae; Eurotiales; Aspergillaceae; Aspergillus
0.971	XP_002376359	336.65	1.61e-115	Aspergillus flavus	1	Eukaryota; Fungi; Dikarya; Ascomycota; Pezizomycotina; Eurotiomycetes; Eurotiomycetidae; Eurotiales; Aspergillaceae; Aspergillus
0.577	XP_001262268	187.963	4.67e-57	Neosartorya fischeri	0.9825	Eukaryota; Fungi; Dikarya; Ascomycota; Pezizomycotina; Eurotiomycetes; Eurotiomycetidae; Eurotiales; Aspergillaceae; Neosartorya
0.577	XP_001276759	185.652	3.47e-56	Aspergillus clavatus	0.9825	Eukaryota; Fungi; Dikarya; Ascomycota; Pezizomycotina; Eurotiomycetes; Eurotiomycetidae; Eurotiales; Aspergillaceae; Aspergillus
0.56	XP_747523	180.259	1.29e-53	Aspergillus fumigatus	0.9825	Eukaryota; Fungi; Dikarya; Ascomycota; Pezizomycotina; Eurotiomycetes; Eurotiomycetidae; Eurotiales; Aspergillaceae; Aspergillus
0.56	EDP48616	180.259	1.45e-53	Aspergillus fumigatus	0.9825	Eukaryota; Fungi; Dikarya; Ascomycota; Pezizomycotina; Eurotiomycetes; Eurotiomycetidae; Eurotiales; Aspergillaceae; Aspergillus
0.518	GAD97529	162.155	4.4e-47	Byssochlamys spectabilis	0.9708	Eukaryota; Fungi; Dikarya; Ascomycota; Pezizomycotina; Eurotiomycetes; Eurotiomycetidae; Eurotiales; Thermoascaceae; Byssochlamys
0.47	EFW17655	142.895	1.3e-39	Coccidioides posadasii	0.9591	Eukaryota; Fungi; Dikarya; Ascomycota; Pezizomycotina; Eurotiomycetes; Eurotiomycetidae; Onygenales; mitosporic Onygenales; Coccidioides
0.47	XP_001245783	142.895	1.35e-39	Coccidioides immitis	0.9591	Eukaryota; Fungi; Dikarya; Ascomycota; Pezizomycotina; Eurotiomycetes; Eurotiomycetidae; Onygenales; mitosporic Onygenales; Coccidioides
0.446	XP_002564836	136.346	5.42e-37	Penicillium chrysogenum	0.9708	Eukaryota; Fungi; Dikarya; Ascomycota; Pezizomycotina; Eurotiomycetes; Eurotiomycetidae; Eurotiales; Aspergillaceae; Penicillium; Penicillium chrysogenum complex
0.49	XP_001208946	135.961	2.87e-35	Aspergillus terreus	0.8596	Eukaryota; Fungi; Dikarya; Ascomycota; Pezizomycotina; Eurotiomycetes; Eurotiomycetidae; Eurotiales; Aspergillaceae; Aspergillus
0.437	EZF35924	124.405	2.52e-32	Trichophyton interdigitale	0.9357	Eukaryota; Fungi; Dikarya; Ascomycota; Pezizomycotina; Eurotiomycetes; Eurotiomycetidae; Onygenales; Arthrodermataceae; mitosporic Arthrodermataceae; Trichophyton
0.437	EGE04806	124.02	3.94e-32	Trichophyton equinum	0.9357	Eukaryota; Fungi; Dikarya; Ascomycota; Pezizomycotina; Eurotiomycetes; Eurotiomycetidae; Onygenales; Arthrodermataceae; mitosporic Arthrodermataceae; Trichophyton
0.42	XP_003175842	122.865	1.19e-31	Arthroderma gypseum	0.9883	Eukaryota; Fungi; Dikarya; Ascomycota; Pezizomycotina; Eurotiomycetes; Eurotiomycetidae; Onygenales; Arthrodermataceae; Arthroderma
0.42	XP_003234606	122.865	1.21e-31	Trichophyton rubrum	0.9883	Eukaryota; Fungi; Dikarya; Ascomycota; Pezizomycotina; Eurotiomycetes; Eurotiomycetidae; Onygenales; Arthrodermataceae; mitosporic Arthrodermataceae; Trichophyton
0.403	XP_002848254	122.479	1.51e-31	Arthroderma otae	0.9883	Eukaryota; Fungi; Dikarya; Ascomycota; Pezizomycotina; Eurotiomycetes; Eurotiomycetidae; Onygenales; Arthrodermataceae; Arthroderma
0.431	CDM36377	121.709	1.83e-31	Penicillium roqueforti	0.8129	Eukaryota; Fungi; Dikarya; Ascomycota; Pezizomycotina; Eurotiomycetes; Eurotiomycetidae; Eurotiales; Aspergillaceae; Penicillium
0.42	EZG06957	122.094	1.99e-31	Trichophyton rubrum	0.9883	Eukaryota; Fungi; Dikarya; Ascomycota; Pezizomycotina; Eurotiomycetes; Eurotiomycetidae; Onygenales; Arthrodermataceae; mitosporic Arthrodermataceae; Trichophyton
0.367	EKV19721	118.242	4.77e-30	Penicillium digitatum	0.9708	Eukaryota; Fungi; Dikarya; Ascomycota; Pezizomycotina; Eurotiomycetes; Eurotiomycetidae; Eurotiales; Aspergillaceae; Penicillium
0.369	EHK42498	104.76	8.13e-25	Trichoderma atroviride	0.9474	Eukaryota; Fungi; Dikarya; Ascomycota; Pezizomycotina; Sordariomycetes; Hypocreomycetidae; Hypocreales; Hypocreaceae; Trichoderma
0.327	GAD99428	102.064	7.07e-24	Byssochlamys spectabilis	0.9649	Eukaryota; Fungi; Dikarya; Ascomycota; Pezizomycotina; Eurotiomycetes; Eurotiomycetidae; Eurotiales; Thermoascaceae; Byssochlamys
0.372	XP_006964074	101.293	9.7e-23	Trichoderma reesei	0.9708	Eukaryota; Fungi; Dikarya; Ascomycota; Pezizomycotina; Sordariomycetes; Hypocreomycetidae; Hypocreales; Hypocreaceae; Trichoderma
0.366	EHK22986	93.2041	1.54e-20	Trichoderma virens	0.9708	Eukaryota; Fungi; Dikarya; Ascomycota; Pezizomycotina; Sordariomycetes; Hypocreomycetidae; Hypocreales; Hypocreaceae; Trichoderma
0.39	XP_003010443	89.3521	2.38e-19	Arthroderma benhamiae	0.7836	Eukaryota; Fungi; Dikarya; Ascomycota; Pezizomycotina; Eurotiomycetes; Eurotiomycetidae; Onygenales; Arthrodermataceae; Arthroderma
0.307	XP_007840922	89.7373	3.08e-19	Pestalotiopsis fici	0.9708	Eukaryota; Fungi; Dikarya; Ascomycota; Pezizomycotina; Sordariomycetes; Xylariomycetidae; Xylariales; Amphisphaeriaceae; mitosporic Amphisphaeriaceae; Pestalotiopsis
0.383	XP_003017986	88.9669	4.05e-19	Trichophyton verrucosum	0.7836	Eukaryota; Fungi; Dikarya; Ascomycota; Pezizomycotina; Eurotiomycetes; Eurotiomycetidae; Onygenales; Arthrodermataceae; mitosporic Arthrodermataceae; Trichophyton
0.337	CCE28489	88.5817	1.05e-18	Claviceps purpurea	0.9298	Eukaryota; Fungi; Dikarya; Ascomycota; Pezizomycotina; Sordariomycetes; Hypocreomycetidae; Hypocreales; Clavicipitaceae; Claviceps
0.329	ACS68555	88.1965	1.4e-18	Metarhizium anisopliae	0.9649	Eukaryota; Fungi; Dikarya; Ascomycota; Pezizomycotina; Sordariomycetes; Hypocreomycetidae; Hypocreales; Clavicipitaceae; mitosporic Clavicipitaceae; Metarhizium
0.331	GAA91815	87.0409	2.72e-18	Aspergillus kawachii	0.9415	Eukaryota; Fungi; Dikarya; Ascomycota; Pezizomycotina; Eurotiomycetes; Eurotiomycetidae; Eurotiales; Aspergillaceae; Aspergillus
0.353	ENH76244	86.6557	4.08e-18	Colletotrichum orbiculare	0.9708	Eukaryota; Fungi; Dikarya; Ascomycota; Pezizomycotina; Sordariomycetes; Hypocreomycetidae; Glomerellales; Glomerellaceae; mitosporic Glomerellaceae; Colletotrichum
0.319	XP_001388588	85.8853	1e-17	Aspergillus niger	0.9474	Eukaryota; Fungi; Dikarya; Ascomycota; Pezizomycotina; Eurotiomycetes; Eurotiomycetidae; Eurotiales; Aspergillaceae; Aspergillus
0.344	XP_003049111	85.5001	1.24e-17	Nectria haematococca	0.9064	Eukaryota; Fungi; Dikarya; Ascomycota; Pezizomycotina; Sordariomycetes; Hypocreomycetidae; Hypocreales; Nectriaceae; Fusarium; Fusarium solani species complex
0.381	XP_003650927	85.1149	1.47e-17	Thielavia terrestris	0.9708	Eukaryota; Fungi; Dikarya; Ascomycota; Pezizomycotina; Sordariomycetes; Sordariomycetidae; Sordariales; Chaetomiaceae; Thielavia
0.333	XP_007278394	83.5741	6.14e-17	Colletotrichum gloeosporioides	0.848	Eukaryota; Fungi; Dikarya; Ascomycota; Pezizomycotina; Sordariomycetes; Hypocreomycetidae; Glomerellales; Glomerellaceae; mitosporic Glomerellaceae; Colletotrichum
0.335	KDB17281	83.5741	7.73e-17	Villosiclava virens	0.9298	Eukaryota; Fungi; Dikarya; Ascomycota; Pezizomycotina; Sordariomycetes; Hypocreomycetidae; Hypocreales; Clavicipitaceae; Villosiclava
0.341	EWG43157	82.0333	2.65e-16	Fusarium verticillioides	0.9591	Eukaryota; Fungi; Dikarya; Ascomycota; Pezizomycotina; Sordariomycetes; Hypocreomycetidae; Hypocreales; Nectriaceae; Fusarium; Fusarium fujikuroi species complex
0.351	KDN67306	81.6481	2.77e-16	Colletotrichum sublineola	0.8713	Eukaryota; Fungi; Dikarya; Ascomycota; Pezizomycotina; Sordariomycetes; Hypocreomycetidae; Glomerellales; Glomerellaceae; mitosporic Glomerellaceae; Colletotrichum
0.371	EGD97676	80.8777	4.98e-16	Trichophyton tonsurans	0.9357	Eukaryota; Fungi; Dikarya; Ascomycota; Pezizomycotina; Eurotiomycetes; Eurotiomycetidae; Onygenales; Arthrodermataceae; mitosporic Arthrodermataceae; Trichophyton
0.347	CCT67127	80.8777	6.5e-16	Fusarium fujikuroi	0.9591	Eukaryota; Fungi; Dikarya; Ascomycota; Pezizomycotina; Sordariomycetes; Hypocreomycetidae; Hypocreales; Nectriaceae; Fusarium; Fusarium fujikuroi species complex
0.348	XP_006668225	80.4925	7.7e-16	Cordyceps militaris	0.9591	Eukaryota; Fungi; Dikarya; Ascomycota; Pezizomycotina; Sordariomycetes; Hypocreomycetidae; Hypocreales; Cordycipitaceae; Cordyceps
0.347	EWZ02191	81.2629	7.94e-16	Fusarium oxysporum	0.9591	Eukaryota; Fungi; Dikarya; Ascomycota; Pezizomycotina; Sordariomycetes; Hypocreomycetidae; Hypocreales; Nectriaceae; Fusarium; Fusarium oxysporum species complex
0.347	EXK45604	80.4925	1.4e-15	Fusarium oxysporum	0.9591	Eukaryota; Fungi; Dikarya; Ascomycota; Pezizomycotina; Sordariomycetes; Hypocreomycetidae; Hypocreales; Nectriaceae; Fusarium; Fusarium oxysporum species complex
0.341	ENH68589	79.7221	1.74e-15	Fusarium oxysporum	0.9591	Eukaryota; Fungi; Dikarya; Ascomycota; Pezizomycotina; Sordariomycetes; Hypocreomycetidae; Hypocreales; Nectriaceae; Fusarium; Fusarium oxysporum species complex
0.341	EMT68333	79.337	1.96e-15	Fusarium oxysporum	0.9591	Eukaryota; Fungi; Dikarya; Ascomycota; Pezizomycotina; Sordariomycetes; Hypocreomycetidae; Hypocreales; Nectriaceae; Fusarium; Fusarium oxysporum species complex
0.353	XP_003050106	79.337	2.47e-15	Nectria haematococca	0.9591	Eukaryota; Fungi; Dikarya; Ascomycota; Pezizomycotina; Sordariomycetes; Hypocreomycetidae; Hypocreales; Nectriaceae; Fusarium; Fusarium solani species complex
0.314	XP_007815281	79.337	2.94e-15	Metarhizium acridum	0.9298	Eukaryota; Fungi; Dikarya; Ascomycota; Pezizomycotina; Sordariomycetes; Hypocreomycetidae; Hypocreales; Clavicipitaceae; mitosporic Clavicipitaceae; Metarhizium
0.341	EXK97151	79.337	3.75e-15	Fusarium oxysporum	0.9591	Eukaryota; Fungi; Dikarya; Ascomycota; Pezizomycotina; Sordariomycetes; Hypocreomycetidae; Hypocreales; Nectriaceae; Fusarium; Fusarium oxysporum species complex
0.341	EXA42170	79.337	3.87e-15	Fusarium oxysporum	0.9591	Eukaryota; Fungi; Dikarya; Ascomycota; Pezizomycotina; Sordariomycetes; Hypocreomycetidae; Hypocreales; Nectriaceae; Fusarium; Fusarium oxysporum species complex
0.341	EWZ48272	79.337	4.02e-15	Fusarium oxysporum	0.9591	Eukaryota; Fungi; Dikarya; Ascomycota; Pezizomycotina; Sordariomycetes; Hypocreomycetidae; Hypocreales; Nectriaceae; Fusarium; Fusarium oxysporum species complex
0.327	XP_003234724	76.6406	1.94e-14	Trichophyton rubrum	0.9357	Eukaryota; Fungi; Dikarya; Ascomycota; Pezizomycotina; Eurotiomycetes; Eurotiomycetidae; Onygenales; Arthrodermataceae; mitosporic Arthrodermataceae; Trichophyton
0.335	EXL80273	77.0258	2.79e-14	Fusarium oxysporum	0.9591	Eukaryota; Fungi; Dikarya; Ascomycota; Pezizomycotina; Sordariomycetes; Hypocreomycetidae; Hypocreales; Nectriaceae; Fusarium; Fusarium oxysporum species complex
0.352	XP_002152239	75.8702	4e-14	Talaromyces marneffei	0.924	Eukaryota; Fungi; Dikarya; Ascomycota; Pezizomycotina; Eurotiomycetes; Eurotiomycetidae; Eurotiales; Trichocomaceae; Talaromyces
0.352	XP_002485797	75.8702	4.82e-14	Talaromyces stipitatus	0.924	Eukaryota; Fungi; Dikarya; Ascomycota; Pezizomycotina; Eurotiomycetes; Eurotiomycetidae; Eurotiales; Trichocomaceae; Talaromyces
0.311	XP_007824596	76.6406	3.26e-13	Metarhizium anisopliae	0.9298	Eukaryota; Fungi; Dikarya; Ascomycota; Pezizomycotina; Sordariomycetes; Hypocreomycetidae; Hypocreales; Clavicipitaceae; mitosporic Clavicipitaceae; Metarhizium
0.323	XP_007796089	72.7886	4.25e-13	Eutypa lata	0.9415	Eukaryota; Fungi; Dikarya; Ascomycota; Pezizomycotina; Sordariomycetes; Xylariomycetidae; Xylariales; Diatrypaceae; Eutypa
0.269	XP_008082361	72.7886	4.94e-13	Glarea lozoyensis	0.9064	Eukaryota; Fungi; Dikarya; Ascomycota; Pezizomycotina; Leotiomycetes; Helotiales; Helotiaceae; Glarea
0.317	EZF28470	72.7886	5.27e-13	Trichophyton interdigitale	0.9298	Eukaryota; Fungi; Dikarya; Ascomycota; Pezizomycotina; Eurotiomycetes; Eurotiomycetidae; Onygenales; Arthrodermataceae; mitosporic Arthrodermataceae; Trichophyton
0.317	EGE04251	72.4034	7.07e-13	Trichophyton equinum	0.9298	Eukaryota; Fungi; Dikarya; Ascomycota; Pezizomycotina; Eurotiomycetes; Eurotiomycetidae; Onygenales; Arthrodermataceae; mitosporic Arthrodermataceae; Trichophyton
0.314	EXU98378	72.4034	7.13e-13	Metarhizium robertsii	0.9298	Eukaryota; Fungi; Dikarya; Ascomycota; Pezizomycotina; Sordariomycetes; Hypocreomycetidae; Hypocreales; Clavicipitaceae; mitosporic Clavicipitaceae; Metarhizium
0.317	EGD97545	72.4034	8.24e-13	Trichophyton tonsurans	0.9298	Eukaryota; Fungi; Dikarya; Ascomycota; Pezizomycotina; Eurotiomycetes; Eurotiomycetidae; Onygenales; Arthrodermataceae; mitosporic Arthrodermataceae; Trichophyton
0.337	XP_007598466	72.0182	9.72e-13	Colletotrichum fioriniae	0.9591	Eukaryota; Fungi; Dikarya; Ascomycota; Pezizomycotina; Sordariomycetes; Hypocreomycetidae; Glomerellales; Glomerellaceae; mitosporic Glomerellaceae; Colletotrichum
0.315	EKJ78909	71.633	1.21e-12	Fusarium pseudograminearum	0.9474	Eukaryota; Fungi; Dikarya; Ascomycota; Pezizomycotina; Sordariomycetes; Hypocreomycetidae; Hypocreales; Nectriaceae; Fusarium
0.315	XP_386294	70.8626	2.61e-12	Fusarium graminearum	0.9474	Eukaryota; Fungi; Dikarya; Ascomycota; Pezizomycotina; Sordariomycetes; Hypocreomycetidae; Hypocreales; Nectriaceae; Fusarium
0.338	EGZ69392	70.0922	1.43e-11	Neurospora tetrasperma	0.9064	Eukaryota; Fungi; Dikarya; Ascomycota; Pezizomycotina; Sordariomycetes; Sordariomycetidae; Sordariales; Sordariaceae; Neurospora
0.338	EGO55381	70.0922	1.47e-11	Neurospora tetrasperma	0.9064	Eukaryota; Fungi; Dikarya; Ascomycota; Pezizomycotina; Sordariomycetes; Sordariomycetidae; Sordariales; Sordariaceae; Neurospora
0.305	EHK49844	66.6254	7.53e-11	Trichoderma atroviride	0.8947	Eukaryota; Fungi; Dikarya; Ascomycota; Pezizomycotina; Sordariomycetes; Hypocreomycetidae; Hypocreales; Hypocreaceae; Trichoderma
0.318	EQB53633	66.2402	8.29e-11	Colletotrichum gloeosporioides	0.9064	Eukaryota; Fungi; Dikarya; Ascomycota; Pezizomycotina; Sordariomycetes; Hypocreomycetidae; Glomerellales; Glomerellaceae; mitosporic Glomerellaceae; Colletotrichum
0.32	XP_007824706	65.0846	1.39e-10	Metarhizium anisopliae	0.7368	Eukaryota; Fungi; Dikarya; Ascomycota; Pezizomycotina; Sordariomycetes; Hypocreomycetidae; Hypocreales; Clavicipitaceae; mitosporic Clavicipitaceae; Metarhizium
0.289	XP_008086427	65.0846	2.16e-10	Glarea lozoyensis	0.9181	Eukaryota; Fungi; Dikarya; Ascomycota; Pezizomycotina; Leotiomycetes; Helotiales; Helotiaceae; Glarea
0.306	EME49245	62.7734	1.73e-09	Dothistroma septosporum	0.8772	Eukaryota; Fungi; Dikarya; Ascomycota; Pezizomycotina; Dothideomycetes; Dothideomycetidae; Capnodiales; Mycosphaerellaceae; Mycosphaerella
0.31	XP_007314944	62.003	2.33e-09	Serpula lacrymans	0.9064	Eukaryota; Fungi; Dikarya; Basidiomycota; Agaricomycotina; Agaricomycetes; Agaricomycetidae; Boletales; Coniophorineae; Serpulaceae; Serpula
0.251	ERT02713	62.7734	3.61e-09	Sporothrix schenckii	0.9123	Eukaryota; Fungi; Dikarya; Ascomycota; Pezizomycotina; Sordariomycetes; Sordariomycetidae; Ophiostomatales; Ophiostomataceae; mitosporic Ophiostomataceae; Sporothrix
0.314	XP_003170539	59.6918	1.41e-08	Arthroderma gypseum	0.9006	Eukaryota; Fungi; Dikarya; Ascomycota; Pezizomycotina; Eurotiomycetes; Eurotiomycetidae; Onygenales; Arthrodermataceae; Arthroderma
0.354	XP_007920624	57.7658	8.88e-08	Pseudocercospora fijiensis	0.6257	Eukaryota; Fungi; Dikarya; Ascomycota; Pezizomycotina; Dothideomycetes; Dothideomycetidae; Capnodiales; Mycosphaerellaceae; Pseudocercospora
0.305	EGU85496	58.151	9.35e-08	Fusarium oxysporum	0.883	Eukaryota; Fungi; Dikarya; Ascomycota; Pezizomycotina; Sordariomycetes; Hypocreomycetidae; Hypocreales; Nectriaceae; Fusarium; Fusarium oxysporum species complex
0.338	XP_959982	55.8398	3.74e-07	Neurospora crassa	0.9064	Eukaryota; Fungi; Dikarya; Ascomycota; Pezizomycotina; Sordariomycetes; Sordariomycetidae; Sordariales; Sordariaceae; Neurospora
0.244	EPE02377	56.225	3.76e-07	Ophiostoma piceae	0.9123	Eukaryota; Fungi; Dikarya; Ascomycota; Pezizomycotina; Sordariomycetes; Sordariomycetidae; Ophiostomatales; Ophiostomataceae; Ophiostoma
0.243	EJP61201	54.6842	8.9e-07	Beauveria bassiana	0.9766	Eukaryota; Fungi; Dikarya; Ascomycota; Pezizomycotina; Sordariomycetes; Hypocreomycetidae; Hypocreales; Cordycipitaceae; Beauveria
0.285	XP_003650245	53.9138	1.52e-06	Thielavia terrestris	0.9064	Eukaryota; Fungi; Dikarya; Ascomycota; Pezizomycotina; Sordariomycetes; Sordariomycetidae; Sordariales; Chaetomiaceae; Thielavia
0.258	XP_002561689	53.9138	1.64e-06	Penicillium chrysogenum	0.9064	Eukaryota; Fungi; Dikarya; Ascomycota; Pezizomycotina; Eurotiomycetes; Eurotiomycetidae; Eurotiales; Aspergillaceae; Penicillium; Penicillium chrysogenum complex
0.287	XP_003041830	53.5286	2.14e-06	Nectria haematococca	0.8655	Eukaryota; Fungi; Dikarya; Ascomycota; Pezizomycotina; Sordariomycetes; Hypocreomycetidae; Hypocreales; Nectriaceae; Fusarium; Fusarium solani species complex
0.273	XP_007768483	51.9878	6.45e-06	Coniophora puteana	0.8772	Eukaryota; Fungi; Dikarya; Basidiomycota; Agaricomycotina; Agaricomycetes; Agaricomycetidae; Boletales; Coniophorineae; Coniophoraceae; Coniophora

## Sheet: A. oryzae hydrolase
% Pairwise Identity	Accession	Bit-Score	E Value	Organism	Query coverage	Taxonomy
1	XP_001820642	1316.21	0	Aspergillus oryzae	1	Eukaryota; Fungi; Dikarya; Ascomycota; Pezizomycotina; Eurotiomycetes; Eurotiomycetidae; Eurotiales; Aspergillaceae; Aspergillus
0.989	BAE58640	1311.21	0	Aspergillus oryzae	1	Eukaryota; Fungi; Dikarya; Ascomycota; Pezizomycotina; Eurotiomycetes; Eurotiomycetidae; Eurotiales; Aspergillaceae; Aspergillus
0.989	EIT74783	1310.05	0	Aspergillus oryzae	1	Eukaryota; Fungi; Dikarya; Ascomycota; Pezizomycotina; Eurotiomycetes; Eurotiomycetidae; Eurotiales; Aspergillaceae; Aspergillus
0.987	XP_002376361	1307.74	0	Aspergillus flavus	1	Eukaryota; Fungi; Dikarya; Ascomycota; Pezizomycotina; Eurotiomycetes; Eurotiomycetidae; Eurotiales; Aspergillaceae; Aspergillus
0.77	XP_001208396	952.199	0	Aspergillus terreus	0.9193	Eukaryota; Fungi; Dikarya; Ascomycota; Pezizomycotina; Eurotiomycetes; Eurotiomycetidae; Eurotiales; Aspergillaceae; Aspergillus
0.723	EYE96822	966.452	0	Aspergillus ruber	0.9684	Eukaryota; Fungi; Dikarya; Ascomycota; Pezizomycotina; Eurotiomycetes; Eurotiomycetidae; Eurotiales; Aspergillaceae; Aspergillus
0.716	XP_001260910	909.442	0	Neosartorya fischeri	0.9114	Eukaryota; Fungi; Dikarya; Ascomycota; Pezizomycotina; Eurotiomycetes; Eurotiomycetidae; Eurotiales; Aspergillaceae; Neosartorya
0.71	XP_755785	932.169	0	Aspergillus fumigatus	0.9494	Eukaryota; Fungi; Dikarya; Ascomycota; Pezizomycotina; Eurotiomycetes; Eurotiomycetidae; Eurotiales; Aspergillaceae; Aspergillus
0.709	GAA92991	945.651	0	Aspergillus kawachii	0.9873	Eukaryota; Fungi; Dikarya; Ascomycota; Pezizomycotina; Eurotiomycetes; Eurotiomycetidae; Eurotiales; Aspergillaceae; Aspergillus
0.706	XP_001399199	939.488	0	Aspergillus niger	0.9873	Eukaryota; Fungi; Dikarya; Ascomycota; Pezizomycotina; Eurotiomycetes; Eurotiomycetidae; Eurotiales; Aspergillaceae; Aspergillus
0.704	EHA22590	934.48	0	Aspergillus niger	0.9873	Eukaryota; Fungi; Dikarya; Ascomycota; Pezizomycotina; Eurotiomycetes; Eurotiomycetidae; Eurotiales; Aspergillaceae; Aspergillus
0.694	XP_659999	895.575	0	Aspergillus nidulans	0.9399	Eukaryota; Fungi; Dikarya; Ascomycota; Pezizomycotina; Eurotiomycetes; Eurotiomycetidae; Eurotiales; Aspergillaceae; Aspergillus
0.689	XP_008075822	906.36	0	Glarea lozoyensis	0.9541	Eukaryota; Fungi; Dikarya; Ascomycota; Pezizomycotina; Leotiomycetes; Helotiales; Helotiaceae; Glarea
0.689	CAK96276	929.472	0	Aspergillus niger	0.9873	Eukaryota; Fungi; Dikarya; Ascomycota; Pezizomycotina; Eurotiomycetes; Eurotiomycetidae; Eurotiales; Aspergillaceae; Aspergillus
0.678	CDM33755	900.582	0	Penicillium roqueforti	0.9794	Eukaryota; Fungi; Dikarya; Ascomycota; Pezizomycotina; Eurotiomycetes; Eurotiomycetidae; Eurotiales; Aspergillaceae; Penicillium
0.672	EPS27857	919.457	0	Penicillium oxalicum	1	Eukaryota; Fungi; Dikarya; Ascomycota; Pezizomycotina; Eurotiomycetes; Eurotiomycetidae; Eurotiales; Aspergillaceae; Penicillium
0.669	XP_007823096	672.929	0	Metarhizium anisopliae	0.769	Eukaryota; Fungi; Dikarya; Ascomycota; Pezizomycotina; Sordariomycetes; Hypocreomycetidae; Hypocreales; Clavicipitaceae; mitosporic Clavicipitaceae; Metarhizium
0.652	EXV05189	769.615	0	Metarhizium robertsii	0.9098	Eukaryota; Fungi; Dikarya; Ascomycota; Pezizomycotina; Sordariomycetes; Hypocreomycetidae; Hypocreales; Clavicipitaceae; mitosporic Clavicipitaceae; Metarhizium
0.648	XP_007915295	708.753	0	Togninia minima	0.8006	Eukaryota; Fungi; Dikarya; Ascomycota; Pezizomycotina; Sordariomycetes; Sordariomycetidae; Calosphaeriales; Calosphaeriaceae; Togninia
0.637	EKV07545	842.417	0	Penicillium digitatum	0.9794	Eukaryota; Fungi; Dikarya; Ascomycota; Pezizomycotina; Eurotiomycetes; Eurotiomycetidae; Eurotiales; Aspergillaceae; Penicillium
0.636	XP_006964324	795.423	0	Trichoderma reesei	0.9636	Eukaryota; Fungi; Dikarya; Ascomycota; Pezizomycotina; Sordariomycetes; Hypocreomycetidae; Hypocreales; Hypocreaceae; Trichoderma
0.636	XP_007808528	691.804	0	Metarhizium acridum	0.8275	Eukaryota; Fungi; Dikarya; Ascomycota; Pezizomycotina; Sordariomycetes; Hypocreomycetidae; Hypocreales; Clavicipitaceae; mitosporic Clavicipitaceae; Metarhizium
0.635	XP_007674842	837.41	0	Baudoinia compniacensis	0.9636	Eukaryota; Fungi; Dikarya; Ascomycota; Pezizomycotina; Dothideomycetes; Dothideomycetidae; Capnodiales; Teratosphaeriaceae; Baudoinia
0.632	EHK22641	781.941	0	Trichoderma virens	0.9351	Eukaryota; Fungi; Dikarya; Ascomycota; Pezizomycotina; Sordariomycetes; Hypocreomycetidae; Hypocreales; Hypocreaceae; Trichoderma
0.627	EHK42831	797.349	0	Trichoderma atroviride	0.9731	Eukaryota; Fungi; Dikarya; Ascomycota; Pezizomycotina; Sordariomycetes; Hypocreomycetidae; Hypocreales; Hypocreaceae; Trichoderma
0.626	XP_007280780	815.839	0	Colletotrichum gloeosporioides	0.9794	Eukaryota; Fungi; Dikarya; Ascomycota; Pezizomycotina; Sordariomycetes; Hypocreomycetidae; Glomerellales; Glomerellaceae; mitosporic Glomerellaceae; Colletotrichum
0.626	EQB47596	815.068	0	Colletotrichum gloeosporioides	0.9794	Eukaryota; Fungi; Dikarya; Ascomycota; Pezizomycotina; Sordariomycetes; Hypocreomycetidae; Glomerellales; Glomerellaceae; mitosporic Glomerellaceae; Colletotrichum
0.624	EFQ31289	790.03	0	Colletotrichum graminicola	0.9509	Eukaryota; Fungi; Dikarya; Ascomycota; Pezizomycotina; Sordariomycetes; Hypocreomycetidae; Glomerellales; Glomerellaceae; mitosporic Glomerellaceae; Colletotrichum
0.622	ETN44439	788.875	0	Cyphellophora europaea	0.9383	Eukaryota; Fungi; Dikarya; Ascomycota; Pezizomycotina; Eurotiomycetes; Chaetothyriomycetidae; Chaetothyriales; Cyphellophoraceae; Cyphellophora
0.62	CCF32377	781.941	0	Colletotrichum higginsianum	0.9509	Eukaryota; Fungi; Dikarya; Ascomycota; Pezizomycotina; Sordariomycetes; Hypocreomycetidae; Glomerellales; Glomerellaceae; mitosporic Glomerellaceae; Colletotrichum
0.62	XP_007589539	803.127	0	Neofusicoccum parvum	0.962	Eukaryota; Fungi; Dikarya; Ascomycota; Pezizomycotina; Dothideomycetes; Dothideomycetes incertae sedis; Botryosphaeriales; Botryosphaeriaceae; Neofusicoccum
0.617	XP_003848790	786.949	0	Zymoseptoria tritici	0.9335	Eukaryota; Fungi; Dikarya; Ascomycota; Pezizomycotina; Dothideomycetes; Dothideomycetidae; Capnodiales; Mycosphaerellaceae; Zymoseptoria
0.616	ENH86144	809.29	0	Colletotrichum orbiculare	0.9921	Eukaryota; Fungi; Dikarya; Ascomycota; Pezizomycotina; Sordariomycetes; Hypocreomycetidae; Glomerellales; Glomerellaceae; mitosporic Glomerellaceae; Colletotrichum
0.613	EKG19762	786.563	0	Macrophomina phaseolina	0.9636	Eukaryota; Fungi; Dikarya; Ascomycota; Pezizomycotina; Dothideomycetes; Dothideomycetes incertae sedis; Botryosphaeriales; Botryosphaeriaceae; Macrophomina
0.613	XP_003651863	761.525	0	Thielavia terrestris	0.9399	Eukaryota; Fungi; Dikarya; Ascomycota; Pezizomycotina; Sordariomycetes; Sordariomycetidae; Sordariales; Chaetomiaceae; Thielavia
0.613	EQK99858	783.097	0	Ophiocordyceps sinensis	0.962	Eukaryota; Fungi; Dikarya; Ascomycota; Pezizomycotina; Sordariomycetes; Hypocreomycetidae; Hypocreales; Ophiocordycipitaceae; Ophiocordyceps
0.609	EME47765	807.364	0	Dothistroma septosporum	0.9731	Eukaryota; Fungi; Dikarya; Ascomycota; Pezizomycotina; Dothideomycetes; Dothideomycetidae; Capnodiales; Mycosphaerellaceae; Mycosphaerella
0.609	XP_007601155	780.4	0	Colletotrichum fioriniae	0.9557	Eukaryota; Fungi; Dikarya; Ascomycota; Pezizomycotina; Sordariomycetes; Hypocreomycetidae; Glomerellales; Glomerellaceae; mitosporic Glomerellaceae; Colletotrichum
0.609	XP_006690936	687.952	0	Chaetomium thermophilum	0.8434	Eukaryota; Fungi; Dikarya; Ascomycota; Pezizomycotina; Sordariomycetes; Sordariomycetidae; Sordariales; Chaetomiaceae; Chaetomium
0.607	XP_007839918	766.148	0	Pestalotiopsis fici	0.9367	Eukaryota; Fungi; Dikarya; Ascomycota; Pezizomycotina; Sordariomycetes; Xylariomycetidae; Xylariales; Amphisphaeriaceae; mitosporic Amphisphaeriaceae; Pestalotiopsis
0.607	XP_007923729	789.645	0	Pseudocercospora fijiensis	0.9446	Eukaryota; Fungi; Dikarya; Ascomycota; Pezizomycotina; Dothideomycetes; Dothideomycetidae; Capnodiales; Mycosphaerellaceae; Pseudocercospora
0.602	XP_007795678	763.066	0	Eutypa lata	0.9462	Eukaryota; Fungi; Dikarya; Ascomycota; Pezizomycotina; Sordariomycetes; Xylariomycetidae; Xylariales; Diatrypaceae; Eutypa
0.601	EJT82426	741.495	0	Gaeumannomyces graminis	0.9335	Eukaryota; Fungi; Dikarya; Ascomycota; Pezizomycotina; Sordariomycetes; Sordariomycetidae; Magnaporthales; Magnaporthaceae; Gaeumannomyces
0.6	XP_383496	719.153	0	Fusarium graminearum	0.9399	Eukaryota; Fungi; Dikarya; Ascomycota; Pezizomycotina; Sordariomycetes; Hypocreomycetidae; Hypocreales; Nectriaceae; Fusarium
0.598	EYB32706	710.679	0	Fusarium graminearum	0.9399	Eukaryota; Fungi; Dikarya; Ascomycota; Pezizomycotina; Sordariomycetes; Hypocreomycetidae; Hypocreales; Nectriaceae; Fusarium
0.596	KDN65321	770	0	Colletotrichum sublineola	0.9794	Eukaryota; Fungi; Dikarya; Ascomycota; Pezizomycotina; Sordariomycetes; Hypocreomycetidae; Glomerellales; Glomerellaceae; mitosporic Glomerellaceae; Colletotrichum
0.596	ESU09920	707.983	0	Fusarium graminearum	0.9399	Eukaryota; Fungi; Dikarya; Ascomycota; Pezizomycotina; Sordariomycetes; Hypocreomycetidae; Hypocreales; Nectriaceae; Fusarium
0.595	XP_001907291	743.036	0	Podospora anserina	0.9272	Eukaryota; Fungi; Dikarya; Ascomycota; Pezizomycotina; Sordariomycetes; Sordariomycetidae; Sordariales; Lasiosphaeriaceae; Podospora
0.594	EUN32579	733.021	0	Bipolaris victoriae	0.9509	Eukaryota; Fungi; Dikarya; Ascomycota; Pezizomycotina; Dothideomycetes; Pleosporomycetidae; Pleosporales; Pleosporineae; Pleosporaceae; Bipolaris
0.592	EMF15461	786.563	0	Sphaerulina musiva	0.9731	Eukaryota; Fungi; Dikarya; Ascomycota; Pezizomycotina; Dothideomycetes; Dothideomycetidae; Capnodiales; Mycosphaerellaceae; Sphaerulina
0.591	EMD85062	726.857	0	Bipolaris maydis	0.9509	Eukaryota; Fungi; Dikarya; Ascomycota; Pezizomycotina; Dothideomycetes; Pleosporomycetidae; Pleosporales; Pleosporineae; Pleosporaceae; Bipolaris
0.589	XP_007689447	730.324	0	Bipolaris oryzae	0.9509	Eukaryota; Fungi; Dikarya; Ascomycota; Pezizomycotina; Dothideomycetes; Pleosporomycetidae; Pleosporales; Pleosporineae; Pleosporaceae; Bipolaris
0.589	XP_007709443	724.931	0	Bipolaris zeicola	0.9509	Eukaryota; Fungi; Dikarya; Ascomycota; Pezizomycotina; Dothideomycetes; Pleosporomycetidae; Pleosporales; Pleosporineae; Pleosporaceae; Bipolaris
0.589	XP_007695305	726.472	0	Bipolaris sorokiniana	0.9509	Eukaryota; Fungi; Dikarya; Ascomycota; Pezizomycotina; Dothideomycetes; Pleosporomycetidae; Pleosporales; Pleosporineae; Pleosporaceae; Bipolaris
0.584	XP_003043316	738.028	0	Nectria haematococca	0.9541	Eukaryota; Fungi; Dikarya; Ascomycota; Pezizomycotina; Sordariomycetes; Hypocreomycetidae; Hypocreales; Nectriaceae; Fusarium; Fusarium solani species complex
0.582	CCT74702	712.99	0	Fusarium fujikuroi	0.9573	Eukaryota; Fungi; Dikarya; Ascomycota; Pezizomycotina; Sordariomycetes; Hypocreomycetidae; Hypocreales; Nectriaceae; Fusarium; Fusarium fujikuroi species complex
0.582	EXL72053	717.998	0	Fusarium oxysporum	0.9668	Eukaryota; Fungi; Dikarya; Ascomycota; Pezizomycotina; Sordariomycetes; Hypocreomycetidae; Hypocreales; Nectriaceae; Fusarium; Fusarium oxysporum species complex
0.581	ETN43251	746.117	0	Cyphellophora europaea	0.9636	Eukaryota; Fungi; Dikarya; Ascomycota; Pezizomycotina; Eurotiomycetes; Chaetothyriomycetidae; Chaetothyriales; Cyphellophoraceae; Cyphellophora
0.58	ELQ38936	713.375	0	Magnaporthe oryzae	0.9446	Eukaryota; Fungi; Dikarya; Ascomycota; Pezizomycotina; Sordariomycetes; Sordariomycetidae; Magnaporthales; Magnaporthaceae; Magnaporthe
0.58	XP_003717495	713.761	0	Magnaporthe oryzae	0.9446	Eukaryota; Fungi; Dikarya; Ascomycota; Pezizomycotina; Sordariomycetes; Sordariomycetidae; Magnaporthales; Magnaporthaceae; Magnaporthe
0.58	ENH67286	723.391	0	Fusarium oxysporum	0.9794	Eukaryota; Fungi; Dikarya; Ascomycota; Pezizomycotina; Sordariomycetes; Hypocreomycetidae; Hypocreales; Nectriaceae; Fusarium; Fusarium oxysporum species complex
0.578	EJP67372	739.569	0	Beauveria bassiana	0.9747	Eukaryota; Fungi; Dikarya; Ascomycota; Pezizomycotina; Sordariomycetes; Hypocreomycetidae; Hypocreales; Cordycipitaceae; Beauveria
0.578	EGU76044	723.391	0	Fusarium oxysporum	0.9794	Eukaryota; Fungi; Dikarya; Ascomycota; Pezizomycotina; Sordariomycetes; Hypocreomycetidae; Hypocreales; Nectriaceae; Fusarium; Fusarium oxysporum species complex
0.578	EWY83626	721.079	0	Fusarium oxysporum	0.9763	Eukaryota; Fungi; Dikarya; Ascomycota; Pezizomycotina; Sordariomycetes; Hypocreomycetidae; Hypocreales; Nectriaceae; Fusarium; Fusarium oxysporum species complex
0.578	EXA36027	720.309	0	Fusarium oxysporum	0.9763	Eukaryota; Fungi; Dikarya; Ascomycota; Pezizomycotina; Sordariomycetes; Hypocreomycetidae; Hypocreales; Nectriaceae; Fusarium; Fusarium oxysporum species complex
0.578	EXK29162	720.309	0	Fusarium oxysporum	0.9763	Eukaryota; Fungi; Dikarya; Ascomycota; Pezizomycotina; Sordariomycetes; Hypocreomycetidae; Hypocreales; Nectriaceae; Fusarium; Fusarium oxysporum species complex
0.578	EXL45655	721.079	0	Fusarium oxysporum	0.9763	Eukaryota; Fungi; Dikarya; Ascomycota; Pezizomycotina; Sordariomycetes; Hypocreomycetidae; Hypocreales; Nectriaceae; Fusarium; Fusarium oxysporum species complex
0.578	EXM19262	719.539	0	Fusarium oxysporum	0.9763	Eukaryota; Fungi; Dikarya; Ascomycota; Pezizomycotina; Sordariomycetes; Hypocreomycetidae; Hypocreales; Nectriaceae; Fusarium; Fusarium oxysporum species complex
0.577	EMT71296	721.465	0	Fusarium oxysporum	0.9763	Eukaryota; Fungi; Dikarya; Ascomycota; Pezizomycotina; Sordariomycetes; Hypocreomycetidae; Hypocreales; Nectriaceae; Fusarium; Fusarium oxysporum species complex
0.576	ETN37725	692.96	0	Cyphellophora europaea	0.9335	Eukaryota; Fungi; Dikarya; Ascomycota; Pezizomycotina; Eurotiomycetes; Chaetothyriomycetidae; Chaetothyriales; Cyphellophoraceae; Cyphellophora
0.574	EWZ32516	714.531	0	Fusarium oxysporum	0.9763	Eukaryota; Fungi; Dikarya; Ascomycota; Pezizomycotina; Sordariomycetes; Hypocreomycetidae; Hypocreales; Nectriaceae; Fusarium; Fusarium oxysporum species complex
0.574	EWG49050	716.457	0	Fusarium verticillioides	0.9763	Eukaryota; Fungi; Dikarya; Ascomycota; Pezizomycotina; Sordariomycetes; Hypocreomycetidae; Hypocreales; Nectriaceae; Fusarium; Fusarium fujikuroi species complex
0.574	XP_008024430	731.095	0	Setosphaeria turcica	0.9494	Eukaryota; Fungi; Dikarya; Ascomycota; Pezizomycotina; Dothideomycetes; Pleosporomycetidae; Pleosporales; Pleosporineae; Pleosporaceae; Setosphaeria
0.561	XP_003659753	660.218	0	Myceliophthora thermophila	0.9446	Eukaryota; Fungi; Dikarya; Ascomycota; Pezizomycotina; Sordariomycetes; Sordariomycetidae; Sordariales; Chaetomiaceae; Myceliophthora
0.556	XP_003297556	714.146	0	Pyrenophora teres	0.9794	Eukaryota; Fungi; Dikarya; Ascomycota; Pezizomycotina; Dothideomycetes; Pleosporomycetidae; Pleosporales; Pleosporineae; Pleosporaceae; Pyrenophora
0.552	XP_001222161	676.396	0	Chaetomium globosum	0.9446	Eukaryota; Fungi; Dikarya; Ascomycota; Pezizomycotina; Sordariomycetes; Sordariomycetidae; Sordariales; Chaetomiaceae; Chaetomium
0.551	XP_001796125	668.307	0	Phaeosphaeria nodorum	0.9604	Eukaryota; Fungi; Dikarya; Ascomycota; Pezizomycotina; Dothideomycetes; Pleosporomycetidae; Pleosporales; Pleosporineae; Phaeosphaeriaceae; Parastagonospora
0.547	EGY21219	715.687	0	Verticillium dahliae	0.9747	Eukaryota; Fungi; Dikarya; Ascomycota; Pezizomycotina; Sordariomycetes; Hypocreomycetidae; Glomerellales; Plectosphaerellaceae; mitosporic Plectosphaerellaceae; Verticillium
0.544	CAE76354	675.626	0	Neurospora crassa	0.9256	Eukaryota; Fungi; Dikarya; Ascomycota; Pezizomycotina; Sordariomycetes; Sordariomycetidae; Sordariales; Sordariaceae; Neurospora
0.542	XP_003035246	628.632	0	Schizophyllum commune	0.9335	Eukaryota; Fungi; Dikarya; Basidiomycota; Agaricomycotina; Agaricomycetes; Agaricomycetidae; Agaricales; Schizophyllaceae; Schizophyllum
0.538	XP_003844790	707.212	0	Leptosphaeria maculans	0.9889	Eukaryota; Fungi; Dikarya; Ascomycota; Pezizomycotina; Dothideomycetes; Pleosporomycetidae; Pleosporales; Pleosporineae; Leptosphaeriaceae; Leptosphaeria; Leptosphaeria maculans complex
0.538	XP_003332686	676.011	0	Puccinia graminis	0.9778	Eukaryota; Fungi; Dikarya; Basidiomycota; Pucciniomycotina; Pucciniomycetes; Pucciniales; Pucciniaceae; Puccinia
0.537	XP_007412397	651.358	0	Melampsora larici-populina	0.9304	Eukaryota; Fungi; Dikarya; Basidiomycota; Pucciniomycotina; Pucciniomycetes; Pucciniales; Melampsoraceae; Melampsora
0.536	XP_965178	659.833	0	Neurospora crassa	0.9256	Eukaryota; Fungi; Dikarya; Ascomycota; Pezizomycotina; Sordariomycetes; Sordariomycetidae; Sordariales; Sordariaceae; Neurospora
0.536	XP_006670166	673.315	0	Cordyceps militaris	0.9794	Eukaryota; Fungi; Dikarya; Ascomycota; Pezizomycotina; Sordariomycetes; Hypocreomycetidae; Hypocreales; Cordycipitaceae; Cordyceps
0.53	EGZ77037	680.633	0	Neurospora tetrasperma	0.9715	Eukaryota; Fungi; Dikarya; Ascomycota; Pezizomycotina; Sordariomycetes; Sordariomycetidae; Sordariales; Sordariaceae; Neurospora
0.527	XP_001932656	651.358	0	Pyrenophora tritici-repentis	0.9794	Eukaryota; Fungi; Dikarya; Ascomycota; Pezizomycotina; Dothideomycetes; Pleosporomycetidae; Pleosporales; Pleosporineae; Pleosporaceae; Pyrenophora
0.527	EGO52220	666.381	0	Neurospora tetrasperma	0.9604	Eukaryota; Fungi; Dikarya; Ascomycota; Pezizomycotina; Sordariomycetes; Sordariomycetidae; Sordariales; Sordariaceae; Neurospora
0.524	XP_003351719	653.284	0	Sordaria macrospora	0.9383	Eukaryota; Fungi; Dikarya; Ascomycota; Pezizomycotina; Sordariomycetes; Sordariomycetidae; Sordariales; Sordariaceae; Sordaria
0.521	XP_007412393	638.262	0	Melampsora larici-populina	0.9399	Eukaryota; Fungi; Dikarya; Basidiomycota; Pucciniomycotina; Pucciniomycetes; Pucciniales; Melampsoraceae; Melampsora
0.518	XP_003333427	554.288	0	Puccinia graminis	0.8813	Eukaryota; Fungi; Dikarya; Basidiomycota; Pucciniomycotina; Pucciniomycetes; Pucciniales; Pucciniaceae; Puccinia
0.503	XP_007350383	593.578	0	Auricularia delicata	0.9272	Eukaryota; Fungi; Dikarya; Basidiomycota; Agaricomycotina; Agaricomycetes; Auriculariales; Auriculariaceae; Auricularia
0.5	XP_007857019	608.216	0	Moniliophthora roreri	0.9747	Eukaryota; Fungi; Dikarya; Basidiomycota; Agaricomycotina; Agaricomycetes; Agaricomycetidae; Agaricales; Marasmiaceae; mitosporic Marasmiaceae; Moniliophthora
0.497	XP_007408835	631.713	0	Melampsora larici-populina	0.9699	Eukaryota; Fungi; Dikarya; Basidiomycota; Pucciniomycotina; Pucciniomycetes; Pucciniales; Melampsoraceae; Melampsora
0.475	XP_006957280	575.474	0	Wallemia sebi	0.9684	Eukaryota; Fungi; Dikarya; Basidiomycota; Basidiomycota incertae sedis; Wallemiomycetes; Wallemiales; Wallemiales incertae sedis; Wallemia
0.471	EOQ99097	556.214	0	Wallemia ichthyophaga	0.9367	Eukaryota; Fungi; Dikarya; Basidiomycota; Basidiomycota incertae sedis; Wallemiomycetes; Wallemiales; Wallemiales incertae sedis; Wallemia
0.446	XP_006957200	550.051	0	Wallemia sebi	0.9794	Eukaryota; Fungi; Dikarya; Basidiomycota; Basidiomycota incertae sedis; Wallemiomycetes; Wallemiales; Wallemiales incertae sedis; Wallemia
0.744	EHK99334	498.434	1.83e-169	Glarea lozoyensis	0.4778	Eukaryota; Fungi; Dikarya; Ascomycota; Pezizomycotina; Leotiomycetes; Helotiales; Helotiaceae; Glarea
0.422	EOQ99180	487.649	2.83e-160	Wallemia ichthyophaga	0.932	Eukaryota; Fungi; Dikarya; Basidiomycota; Basidiomycota incertae sedis; Wallemiomycetes; Wallemiales; Wallemiales incertae sedis; Wallemia
0.566	XP_003008084	455.677	8.24e-152	Verticillium alfalfae	0.6028	Eukaryota; Fungi; Dikarya; Ascomycota; Pezizomycotina; Sordariomycetes; Hypocreomycetidae; Glomerellales; Plectosphaerellaceae; mitosporic Plectosphaerellaceae; Verticillium
0.419	EWM16004	455.677	1.18e-148	Kutzneria sp.	0.9858	Bacteria; Actinobacteria; Actinobacteridae; Actinomycetales; Pseudonocardineae; Pseudonocardiaceae; Kutzneria
0.524	XP_003319859	448.358	1.3e-147	Puccinia graminis	0.6598	Eukaryota; Fungi; Dikarya; Basidiomycota; Pucciniomycotina; Pucciniomycetes; Pucciniales; Pucciniaceae; Puccinia
0.433	WP_026129402	453.366	1.03e-145	Nocardiopsis prasina	0.9573	Bacteria; Actinobacteria; Actinobacteridae; Actinomycetales; Streptosporangineae; Nocardiopsaceae; Nocardiopsis
0.429	CDR04147	446.047	1.04e-141	Streptomyces iranensis	0.9256	Bacteria; Actinobacteria; Actinobacteridae; Actinomycetales; Streptomycineae; Streptomycetaceae; Streptomyces
0.438	WP_002619180	446.817	1.21e-141	Stigmatella aurantiaca	0.9098	Bacteria; Proteobacteria; Deltaproteobacteria; Myxococcales; Cystobacterineae; Cystobacteraceae; Stigmatella
0.438	WP_013375993	446.817	1.59e-141	Stigmatella aurantiaca	0.9098	Bacteria; Proteobacteria; Deltaproteobacteria; Myxococcales; Cystobacterineae; Cystobacteraceae; Stigmatella
0.424	WP_002617501	444.121	2.05e-141	Stigmatella aurantiaca	0.9288	Bacteria; Proteobacteria; Deltaproteobacteria; Myxococcales; Cystobacterineae; Cystobacteraceae; Stigmatella
0.438	WP_002620822	446.047	3.05e-141	Cystobacter fuscus	0.9098	Bacteria; Proteobacteria; Deltaproteobacteria; Myxococcales; Cystobacterineae; Cystobacteraceae; Cystobacter
0.431	EXU67378	443.736	6.82e-141	Streptomyces sp.	0.9193	Bacteria; Actinobacteria; Actinobacteridae; Actinomycetales; Streptomycineae; Streptomycetaceae; Streptomyces
0.416	WP_010982411	443.736	1.2e-140	Streptomyces avermitilis	0.9272	Bacteria; Actinobacteria; Actinobacteridae; Actinomycetales; Streptomycineae; Streptomycetaceae; Streptomyces
0.433	WP_002616114	444.121	1.85e-140	Stigmatella aurantiaca	0.9098	Bacteria; Proteobacteria; Deltaproteobacteria; Myxococcales; Cystobacterineae; Cystobacteraceae; Stigmatella
0.435	WP_014676942	438.728	2e-140	Streptomyces hygroscopicus	0.943	Bacteria; Actinobacteria; Actinobacteridae; Actinomycetales; Streptomycineae; Streptomycetaceae; Streptomyces
0.425	WP_013376131	444.121	2.17e-140	Stigmatella aurantiaca	0.9288	Bacteria; Proteobacteria; Deltaproteobacteria; Myxococcales; Cystobacterineae; Cystobacteraceae; Stigmatella
0.427	WP_020866452	442.195	2.39e-140	Streptomyces rapamycinicus	0.9193	Bacteria; Actinobacteria; Actinobacteridae; Actinomycetales; Streptomycineae; Streptomycetaceae; Streptomyces
0.431	WP_028798802	440.269	1.82e-139	Streptomyces sp.	0.9288	Bacteria; Actinobacteria; Actinobacteridae; Actinomycetales; Streptomycineae; Streptomycetaceae; Streptomyces
0.421	WP_019060049	439.884	2.09e-139	Streptomyces prunicolor	0.9209	Bacteria; Actinobacteria; Actinobacteridae; Actinomycetales; Streptomycineae; Streptomycetaceae; Streptomyces
0.419	WP_019068233	439.884	2.61e-139	Streptomyces sp.	0.9209	Bacteria; Actinobacteria; Actinobacteridae; Actinomycetales; Streptomycineae; Streptomycetaceae; Streptomyces
0.427	WP_025360933	438.343	2.7e-139	Kutzneria albida	0.9019	Bacteria; Actinobacteria; Actinobacteridae; Actinomycetales; Pseudonocardineae; Pseudonocardiaceae; Kutzneria
0.425	WP_003950660	436.417	3.2e-139	Streptomyces albus	0.9652	Bacteria; Actinobacteria; Actinobacteridae; Actinomycetales; Streptomycineae; Streptomycetaceae; Streptomyces
0.424	WP_005308026	439.884	5.32e-139	Streptomyces pristinaespiralis	0.9193	Bacteria; Actinobacteria; Actinobacteridae; Actinomycetales; Streptomycineae; Streptomycetaceae; Streptomyces
0.422	WP_014056831	438.728	5.75e-139	Streptomyces violaceusniger	0.9193	Bacteria; Actinobacteria; Actinobacteridae; Actinomycetales; Streptomycineae; Streptomycetaceae; Streptomyces
0.433	WP_020917759	439.113	1.29e-138	Cystobacter fuscus	0.9098	Bacteria; Proteobacteria; Deltaproteobacteria; Myxococcales; Cystobacterineae; Cystobacteraceae; Cystobacter
0.429	WP_016430440	434.876	1.62e-138	Streptomyces sp.	0.981	Bacteria; Actinobacteria; Actinobacteridae; Actinomycetales; Streptomycineae; Streptomycetaceae; Streptomyces
0.423	WP_026243298	437.187	2.31e-138		0.9209	Bacteria; Actinobacteria; Actinobacteridae; Actinomycetales; Streptomycineae; Streptomycetaceae
0.436	WP_015493430	432.565	3.88e-138	Streptomyces hygroscopicus	0.9304	Bacteria; Actinobacteria; Actinobacteridae; Actinomycetales; Streptomycineae; Streptomycetaceae; Streptomyces
0.415	WP_016430454	436.417	5.25e-138	Streptomyces sp.	0.9209	Bacteria; Actinobacteria; Actinobacteridae; Actinomycetales; Streptomycineae; Streptomycetaceae; Streptomyces
0.421	WP_010282124	435.647	1.36e-137	Streptomyces sp.	0.9288	Bacteria; Actinobacteria; Actinobacteridae; Actinomycetales; Streptomycineae; Streptomycetaceae; Streptomyces
0.421	WP_009070878	436.032	1.55e-137	Streptomyces sp.	0.9288	Bacteria; Actinobacteria; Actinobacteridae; Actinomycetales; Streptomycineae; Streptomycetaceae; Streptomyces
0.421	WP_010266493	435.647	2.13e-137	Streptomyces sp.	0.9288	Bacteria; Actinobacteria; Actinobacteridae; Actinomycetales; Streptomycineae; Streptomycetaceae; Streptomyces
0.432	WP_018469326	432.18	2.37e-137	Streptomyces sp.	0.9241	Bacteria; Actinobacteria; Actinobacteridae; Actinomycetales; Streptomycineae; Streptomycetaceae; Streptomyces
0.432	WP_018893632	432.18	2.72e-137	Streptomyces sp.	0.9241	Bacteria; Actinobacteria; Actinobacteridae; Actinomycetales; Streptomycineae; Streptomycetaceae; Streptomyces
0.438	WP_017567011	432.18	2.75e-137	Nocardiopsis synnemataformans	0.9146	Bacteria; Actinobacteria; Actinobacteridae; Actinomycetales; Streptosporangineae; Nocardiopsaceae; Nocardiopsis
0.425	WP_008744338	434.491	3.19e-137	Streptomyces sp.	0.9288	Bacteria; Actinobacteria; Actinobacteridae; Actinomycetales; Streptomycineae; Streptomycetaceae; Streptomyces
0.416	WP_018893197	434.106	3.51e-137	Streptomyces sp.	0.9288	Bacteria; Actinobacteria; Actinobacteridae; Actinomycetales; Streptomycineae; Streptomycetaceae; Streptomyces
0.429	KEG38529	434.106	4.67e-137	Streptomyces griseorubens	0.894	Bacteria; Actinobacteria; Actinobacteridae; Actinomycetales; Streptomycineae; Streptomycetaceae; Streptomyces
0.422	WP_006131755	433.721	6.49e-137	Streptomyces gancidicus	0.9209	Bacteria; Actinobacteria; Actinobacteridae; Actinomycetales; Streptomycineae; Streptomycetaceae; Streptomyces
0.42	WP_007818849	434.106	9.64e-137	Streptomyces sp.	0.9288	Bacteria; Actinobacteria; Actinobacteridae; Actinomycetales; Streptomycineae; Streptomycetaceae; Streptomyces
0.414	WP_008417366	432.565	1.4e-136	Streptomyces sp.	0.9288	Bacteria; Actinobacteria; Actinobacteridae; Actinomycetales; Streptomycineae; Streptomycetaceae; Streptomyces
0.414	KDR63249	432.565	1.5e-136	Streptomyces wadayamensis	0.9288	Bacteria; Actinobacteria; Actinobacteridae; Actinomycetales; Streptomycineae; Streptomycetaceae; Streptomyces
0.425	WP_019546386	432.18	1.84e-136	Streptomyces sulphureus	0.9161	Bacteria; Actinobacteria; Actinobacteridae; Actinomycetales; Streptomycineae; Streptomycetaceae; Streptomyces
0.414	WP_015506823	432.18	2e-136	Streptomyces albus	0.9288	Bacteria; Actinobacteria; Actinobacteridae; Actinomycetales; Streptomycineae; Streptomycetaceae; Streptomyces
0.43	WP_015507144	427.557	3.56e-136	Streptomyces albus	0.9177	Bacteria; Actinobacteria; Actinobacteridae; Actinomycetales; Streptomycineae; Streptomycetaceae; Streptomyces
0.447	WP_030111584	427.172	3.68e-136	Kutzneria albida	0.894	Bacteria; Actinobacteria; Actinobacteridae; Actinomycetales; Pseudonocardineae; Pseudonocardiaceae; Kutzneria
0.414	WP_003951834	432.95	4.06e-136	Streptomyces albus	0.9288	Bacteria; Actinobacteria; Actinobacteridae; Actinomycetales; Streptomycineae; Streptomycetaceae; Streptomyces
0.414	WP_018469063	431.409	4.08e-136	Streptomyces sp.	0.9288	Bacteria; Actinobacteria; Actinobacteridae; Actinomycetales; Streptomycineae; Streptomycetaceae; Streptomyces
0.443	AHH98430	427.943	4.1e-136	Kutzneria albida	0.9098	Bacteria; Actinobacteria; Actinobacteridae; Actinomycetales; Pseudonocardineae; Pseudonocardiaceae; Kutzneria
0.431	WP_024883593	431.409	4.63e-136	Streptomyces sp.	0.894	Bacteria; Actinobacteria; Actinobacteridae; Actinomycetales; Streptomycineae; Streptomycetaceae; Streptomyces
0.443	WP_025358441	427.557	5.13e-136	Kutzneria albida	0.9098	Bacteria; Actinobacteria; Actinobacteridae; Actinomycetales; Pseudonocardineae; Pseudonocardiaceae; Kutzneria
0.431	WP_008408411	427.943	1.04e-135	Streptomyces sp.	0.9241	Bacteria; Actinobacteria; Actinobacteridae; Actinomycetales; Streptomycineae; Streptomycetaceae; Streptomyces
0.422	WP_018106232	426.402	1.86e-135		0.943	Bacteria; Actinobacteria; Actinobacteridae; Actinomycetales; Streptomycineae; Streptomycetaceae

## Sheet: A. oryzae sugar transporter
% Pairwise Identity	Accession	Bit-Score	E Value	Organism	Query coverage	Taxonomy
0.616	XP_007718079	677.937	0	Bipolaris zeicola	0.9745	Eukaryota; Fungi; Dikarya; Ascomycota; Pezizomycotina; Dothideomycetes; Pleosporomycetidae; Pleosporales; Pleosporineae; Pleosporaceae; Bipolaris
0.598	EEQ92171	650.973	0	Ajellomyces dermatitidis	0.9599	Eukaryota; Fungi; Dikarya; Ascomycota; Pezizomycotina; Eurotiomycetes; Eurotiomycetidae; Onygenales; Ajellomycetaceae; Ajellomyces
0.585	EUN24643	631.328	0	Bipolaris victoriae	0.9745	Eukaryota; Fungi; Dikarya; Ascomycota; Pezizomycotina; Dothideomycetes; Pleosporomycetidae; Pleosporales; Pleosporineae; Pleosporaceae; Bipolaris
0.666	CAK96900	703.745	0	Aspergillus niger	0.9253	Eukaryota; Fungi; Dikarya; Ascomycota; Pezizomycotina; Eurotiomycetes; Eurotiomycetidae; Eurotiales; Aspergillaceae; Aspergillus
0.651	XP_003010622	707.983	0	Arthroderma benhamiae	0.9563	Eukaryota; Fungi; Dikarya; Ascomycota; Pezizomycotina; Eurotiomycetes; Eurotiomycetidae; Onygenales; Arthrodermataceae; Arthroderma
0.548	XP_007876478	561.992	0	Pseudozyma flocculosa	0.949	Eukaryota; Fungi; Dikarya; Basidiomycota; Ustilaginomycotina; Ustilaginomycetes; Ustilaginales; Ustilaginaceae; mitosporic Ustilaginaceae; Pseudozyma
0.797	EHA22588	941.414	0	Aspergillus niger	1	Eukaryota; Fungi; Dikarya; Ascomycota; Pezizomycotina; Eurotiomycetes; Eurotiomycetidae; Eurotiales; Aspergillaceae; Aspergillus
0.811	XP_001399197	946.421	0	Aspergillus niger	1	Eukaryota; Fungi; Dikarya; Ascomycota; Pezizomycotina; Eurotiomycetes; Eurotiomycetidae; Eurotiales; Aspergillaceae; Aspergillus
0.715	XP_002143817	798.505	0	Talaromyces marneffei	0.9836	Eukaryota; Fungi; Dikarya; Ascomycota; Pezizomycotina; Eurotiomycetes; Eurotiomycetidae; Eurotiales; Trichocomaceae; Talaromyces
0.626	XP_007919512	636.721	0	Togninia minima	0.9563	Eukaryota; Fungi; Dikarya; Ascomycota; Pezizomycotina; Sordariomycetes; Sordariomycetidae; Calosphaeriales; Calosphaeriaceae; Togninia
0.516	EST04486	534.643	0	Pseudozyma brasiliensis	0.9836	Eukaryota; Fungi; Dikarya; Basidiomycota; Ustilaginomycotina; Ustilaginomycetes; Ustilaginales; Ustilaginaceae; mitosporic Ustilaginaceae; Pseudozyma
0.655	EGD97467	654.825	0	Trichophyton tonsurans	0.8725	Eukaryota; Fungi; Dikarya; Ascomycota; Pezizomycotina; Eurotiomycetes; Eurotiomycetidae; Onygenales; Arthrodermataceae; mitosporic Arthrodermataceae; Trichophyton
0.61	EEH22825	669.078	0	Paracoccidioides brasiliensis	0.969	Eukaryota; Fungi; Dikarya; Ascomycota; Pezizomycotina; Eurotiomycetes; Eurotiomycetidae; Onygenales; mitosporic Onygenales; Paracoccidioides
0.749	ENH72743	837.025	0	Fusarium oxysporum	0.9727	Eukaryota; Fungi; Dikarya; Ascomycota; Pezizomycotina; Sordariomycetes; Hypocreomycetidae; Hypocreales; Nectriaceae; Fusarium; Fusarium oxysporum species complex
0.701	CDM31303	805.053	0	Penicillium roqueforti	0.9854	Eukaryota; Fungi; Dikarya; Ascomycota; Pezizomycotina; Eurotiomycetes; Eurotiomycetidae; Eurotiales; Aspergillaceae; Penicillium
0.623	EGE80954	679.093	0	Ajellomyces dermatitidis	0.9763	Eukaryota; Fungi; Dikarya; Ascomycota; Pezizomycotina; Eurotiomycetes; Eurotiomycetidae; Onygenales; Ajellomycetaceae; Ajellomyces
0.558	XP_002796445	638.647	0	Paracoccidioides sp.	0.9836	Eukaryota; Fungi; Dikarya; Ascomycota; Pezizomycotina; Eurotiomycetes; Eurotiomycetidae; Onygenales; mitosporic Onygenales; Paracoccidioides
0.627	ETI28635	698.738	0	Cladophialophora carrionii	0.9964	Eukaryota; Fungi; Dikarya; Ascomycota; Pezizomycotina; Eurotiomycetes; Chaetothyriomycetidae; Chaetothyriales; Herpotrichiellaceae; Cladophialophora
0.598	XP_002848434	637.106	0	Arthroderma otae	0.9672	Eukaryota; Fungi; Dikarya; Ascomycota; Pezizomycotina; Eurotiomycetes; Eurotiomycetidae; Onygenales; Arthrodermataceae; Arthroderma
0.602	EER40229	583.178	0	Ajellomyces capsulatus	0.8397	Eukaryota; Fungi; Dikarya; Ascomycota; Pezizomycotina; Eurotiomycetes; Eurotiomycetidae; Onygenales; Ajellomycetaceae; Ajellomyces
0.578	ETN39787	650.973	0	Cyphellophora europaea	0.9872	Eukaryota; Fungi; Dikarya; Ascomycota; Pezizomycotina; Eurotiomycetes; Chaetothyriomycetidae; Chaetothyriales; Cyphellophoraceae; Cyphellophora
0.629	XP_007745194	691.804	0	Cladophialophora psammophila	0.9964	Eukaryota; Fungi; Dikarya; Ascomycota; Pezizomycotina; Eurotiomycetes; Chaetothyriomycetidae; Chaetothyriales; Herpotrichiellaceae; Cladophialophora
0.737	XP_007913060	605.905	0	Togninia minima	0.6867	Eukaryota; Fungi; Dikarya; Ascomycota; Pezizomycotina; Sordariomycetes; Sordariomycetidae; Calosphaeriales; Calosphaeriaceae; Togninia
0.682	XP_002480182	783.097	0	Talaromyces stipitatus	0.9982	Eukaryota; Fungi; Dikarya; Ascomycota; Pezizomycotina; Eurotiomycetes; Eurotiomycetidae; Eurotiales; Trichocomaceae; Talaromyces
0.744	EWG50686	831.632	0	Fusarium verticillioides	0.9872	Eukaryota; Fungi; Dikarya; Ascomycota; Pezizomycotina; Sordariomycetes; Hypocreomycetidae; Hypocreales; Nectriaceae; Fusarium; Fusarium fujikuroi species complex
0.588	XP_002566356	645.966	0	Penicillium chrysogenum	0.9945	Eukaryota; Fungi; Dikarya; Ascomycota; Pezizomycotina; Eurotiomycetes; Eurotiomycetidae; Eurotiales; Aspergillaceae; Penicillium; Penicillium chrysogenum complex
0.623	EQL37821	679.093	0	Ajellomyces dermatitidis	0.9763	Eukaryota; Fungi; Dikarya; Ascomycota; Pezizomycotina; Eurotiomycetes; Eurotiomycetidae; Onygenales; Ajellomycetaceae; Ajellomyces
0.571	EEH19686	621.313	0	Paracoccidioides brasiliensis	0.9836	Eukaryota; Fungi; Dikarya; Ascomycota; Pezizomycotina; Eurotiomycetes; Eurotiomycetidae; Onygenales; mitosporic Onygenales; Paracoccidioides
0.608	GAD97734	678.707	0	Byssochlamys spectabilis	0.9982	Eukaryota; Fungi; Dikarya; Ascomycota; Pezizomycotina; Eurotiomycetes; Eurotiomycetidae; Eurotiales; Thermoascaceae; Byssochlamys
0.611	XP_959563	657.522	0	Neurospora crassa	0.9727	Eukaryota; Fungi; Dikarya; Ascomycota; Pezizomycotina; Sordariomycetes; Sordariomycetidae; Sordariales; Sordariaceae; Neurospora
0.597	XP_682453	640.188	0	Aspergillus nidulans	0.9891	Eukaryota; Fungi; Dikarya; Ascomycota; Pezizomycotina; Eurotiomycetes; Eurotiomycetidae; Eurotiales; Aspergillaceae; Aspergillus
0.728	EGU75016	794.267	0	Fusarium oxysporum	0.9727	Eukaryota; Fungi; Dikarya; Ascomycota; Pezizomycotina; Sordariomycetes; Hypocreomycetidae; Hypocreales; Nectriaceae; Fusarium; Fusarium oxysporum species complex
0.577	EKV10209	635.18	0	Penicillium digitatum	0.9818	Eukaryota; Fungi; Dikarya; Ascomycota; Pezizomycotina; Eurotiomycetes; Eurotiomycetidae; Eurotiales; Aspergillaceae; Penicillium
0.646	XP_007922851	706.442	0	Pseudocercospora fijiensis	0.9745	Eukaryota; Fungi; Dikarya; Ascomycota; Pezizomycotina; Dothideomycetes; Dothideomycetidae; Capnodiales; Mycosphaerellaceae; Pseudocercospora
0.648	EGE04328	706.057	0	Trichophyton equinum	0.9563	Eukaryota; Fungi; Dikarya; Ascomycota; Pezizomycotina; Eurotiomycetes; Eurotiomycetidae; Onygenales; Arthrodermataceae; mitosporic Arthrodermataceae; Trichophyton
0.637	XP_660070	712.99	0	Aspergillus nidulans	0.9909	Eukaryota; Fungi; Dikarya; Ascomycota; Pezizomycotina; Eurotiomycetes; Eurotiomycetidae; Eurotiales; Aspergillaceae; Aspergillus
0.66	EIT74899	715.687	0	Aspergillus oryzae	0.9454	Eukaryota; Fungi; Dikarya; Ascomycota; Pezizomycotina; Eurotiomycetes; Eurotiomycetidae; Eurotiales; Aspergillaceae; Aspergillus
0.724	XP_381910	836.254	0	Fusarium graminearum	0.9745	Eukaryota; Fungi; Dikarya; Ascomycota; Pezizomycotina; Sordariomycetes; Hypocreomycetidae; Hypocreales; Nectriaceae; Fusarium
0.651	EZF23367	705.671	0	Trichophyton rubrum	0.9563	Eukaryota; Fungi; Dikarya; Ascomycota; Pezizomycotina; Eurotiomycetes; Eurotiomycetidae; Onygenales; Arthrodermataceae; mitosporic Arthrodermataceae; Trichophyton
0.78	XP_001208397	875.544	0	Aspergillus terreus	0.9836	Eukaryota; Fungi; Dikarya; Ascomycota; Pezizomycotina; Eurotiomycetes; Eurotiomycetidae; Eurotiales; Aspergillaceae; Aspergillus
0.749	EWZ49223	826.624	0	Fusarium oxysporum	0.9727	Eukaryota; Fungi; Dikarya; Ascomycota; Pezizomycotina; Sordariomycetes; Hypocreomycetidae; Hypocreales; Nectriaceae; Fusarium; Fusarium oxysporum species complex
0.723	EYE96438	828.55	0	Aspergillus ruber	0.9945	Eukaryota; Fungi; Dikarya; Ascomycota; Pezizomycotina; Eurotiomycetes; Eurotiomycetidae; Eurotiales; Aspergillaceae; Aspergillus
0.634	XP_008078583	678.322	0	Glarea lozoyensis	0.9763	Eukaryota; Fungi; Dikarya; Ascomycota; Pezizomycotina; Leotiomycetes; Helotiales; Helotiaceae; Glarea
0.613	EMD94588	678.322	0	Bipolaris maydis	0.9745	Eukaryota; Fungi; Dikarya; Ascomycota; Pezizomycotina; Dothideomycetes; Pleosporomycetidae; Pleosporales; Pleosporineae; Pleosporaceae; Bipolaris
0.58	EEH04492	626.706	0	Ajellomyces capsulatus	0.9745	Eukaryota; Fungi; Dikarya; Ascomycota; Pezizomycotina; Eurotiomycetes; Eurotiomycetidae; Onygenales; Ajellomycetaceae; Ajellomyces
0.61	XP_007675067	679.478	0	Baudoinia compniacensis	0.9727	Eukaryota; Fungi; Dikarya; Ascomycota; Pezizomycotina; Dothideomycetes; Dothideomycetidae; Capnodiales; Teratosphaeriaceae; Baudoinia
0.725	XP_002568968	820.461	0	Penicillium chrysogenum	0.9745	Eukaryota; Fungi; Dikarya; Ascomycota; Pezizomycotina; Eurotiomycetes; Eurotiomycetidae; Eurotiales; Aspergillaceae; Penicillium; Penicillium chrysogenum complex
0.625	EMF16038	683.33	0	Sphaerulina musiva	0.929	Eukaryota; Fungi; Dikarya; Ascomycota; Pezizomycotina; Dothideomycetes; Dothideomycetidae; Capnodiales; Mycosphaerellaceae; Sphaerulina
0.519	KDN49907	544.273	0	Tilletiaria anomala	0.9617	Eukaryota; Fungi; Dikarya; Basidiomycota; Ustilaginomycotina; Exobasidiomycetes; Georgefischeriales; Tilletiariaceae; Tilletiaria
0.553	CCX30247	570.081	0	Pyronema omphalodes	0.9399	Eukaryota; Fungi; Dikarya; Ascomycota; Pezizomycotina; Pezizomycetes; Pezizales; Pyronemataceae; Pyronema
0.745	XP_007821032	876.7	0	Metarhizium anisopliae	1	Eukaryota; Fungi; Dikarya; Ascomycota; Pezizomycotina; Sordariomycetes; Hypocreomycetidae; Hypocreales; Clavicipitaceae; mitosporic Clavicipitaceae; Metarhizium
0.62	XP_007585754	682.945	0	Neofusicoccum parvum	0.9727	Eukaryota; Fungi; Dikarya; Ascomycota; Pezizomycotina; Dothideomycetes; Dothideomycetes incertae sedis; Botryosphaeriales; Botryosphaeriaceae; Neofusicoccum
0.578	XP_002841171	546.969	0	Tuber melanosporum	0.8361	Eukaryota; Fungi; Dikarya; Ascomycota; Pezizomycotina; Pezizomycetes; Pezizales; Tuberaceae; Tuber
0.557	XP_001228672	572.778	0	Chaetomium globosum	0.949	Eukaryota; Fungi; Dikarya; Ascomycota; Pezizomycotina; Sordariomycetes; Sordariomycetidae; Sordariales; Chaetomiaceae; Chaetomium
0.744	EXA54653	850.892	0	Fusarium oxysporum	0.9763	Eukaryota; Fungi; Dikarya; Ascomycota; Pezizomycotina; Sordariomycetes; Hypocreomycetidae; Hypocreales; Nectriaceae; Fusarium; Fusarium oxysporum species complex
0.653	EON64103	713.375	0	Coniosporium apollinis	0.9526	Eukaryota; Fungi; Dikarya; Ascomycota; Pezizomycotina; Eurotiomycetes; Chaetothyriomycetidae; Chaetothyriales; Herpotrichiellaceae; Coniosporium
0.647	XP_001239766	716.457	0	Coccidioides immitis	0.969	Eukaryota; Fungi; Dikarya; Ascomycota; Pezizomycotina; Eurotiomycetes; Eurotiomycetidae; Onygenales; mitosporic Onygenales; Coccidioides
0.556	XP_003663664	589.726	0	Myceliophthora thermophila	0.9727	Eukaryota; Fungi; Dikarya; Ascomycota; Pezizomycotina; Sordariomycetes; Sordariomycetidae; Sordariales; Chaetomiaceae; Myceliophthora
0.645	XP_003067307	714.916	0	Coccidioides posadasii	0.969	Eukaryota; Fungi; Dikarya; Ascomycota; Pezizomycotina; Eurotiomycetes; Eurotiomycetidae; Onygenales; mitosporic Onygenales; Coccidioides
0.732	XP_007808329	870.537	0	Metarhizium acridum	1	Eukaryota; Fungi; Dikarya; Ascomycota; Pezizomycotina; Sordariomycetes; Hypocreomycetidae; Hypocreales; Clavicipitaceae; mitosporic Clavicipitaceae; Metarhizium
0.563	XP_003717617	603.979	0	Magnaporthe oryzae	0.98	Eukaryota; Fungi; Dikarya; Ascomycota; Pezizomycotina; Sordariomycetes; Sordariomycetidae; Magnaporthales; Magnaporthaceae; Magnaporthe
0.699	EKV15861	797.734	0	Penicillium digitatum	0.9745	Eukaryota; Fungi; Dikarya; Ascomycota; Pezizomycotina; Eurotiomycetes; Eurotiomycetidae; Eurotiales; Aspergillaceae; Penicillium
0.746	XP_001217725	853.203	0	Aspergillus terreus	0.9672	Eukaryota; Fungi; Dikarya; Ascomycota; Pezizomycotina; Eurotiomycetes; Eurotiomycetidae; Eurotiales; Aspergillaceae; Aspergillus
0.746	EHK19569	838.565	0	Trichoderma virens	0.9982	Eukaryota; Fungi; Dikarya; Ascomycota; Pezizomycotina; Sordariomycetes; Hypocreomycetidae; Hypocreales; Hypocreaceae; Trichoderma
0.704	EJP64090	803.897	0	Beauveria bassiana	0.9927	Eukaryota; Fungi; Dikarya; Ascomycota; Pezizomycotina; Sordariomycetes; Hypocreomycetidae; Hypocreales; Cordycipitaceae; Beauveria
0.634	EHY57886	673.315	0	Exophiala dermatitidis	0.949	Eukaryota; Fungi; Dikarya; Ascomycota; Pezizomycotina; Eurotiomycetes; Chaetothyriomycetidae; Chaetothyriales; Herpotrichiellaceae; Exophiala
0.574	XP_001536957	590.497	0	Ajellomyces capsulatus	0.9308	Eukaryota; Fungi; Dikarya; Ascomycota; Pezizomycotina; Eurotiomycetes; Eurotiomycetidae; Onygenales; Ajellomycetaceae; Ajellomyces
0.763	ETR99567	595.89	0	Trichoderma reesei	0.6758	Eukaryota; Fungi; Dikarya; Ascomycota; Pezizomycotina; Sordariomycetes; Hypocreomycetidae; Hypocreales; Hypocreaceae; Trichoderma
0.622	XP_001940858	688.723	0	Pyrenophora tritici-repentis	0.9781	Eukaryota; Fungi; Dikarya; Ascomycota; Pezizomycotina; Dothideomycetes; Pleosporomycetidae; Pleosporales; Pleosporineae; Pleosporaceae; Pyrenophora
0.62	EEH49619	687.182	0	Paracoccidioides brasiliensis	0.969	Eukaryota; Fungi; Dikarya; Ascomycota; Pezizomycotina; Eurotiomycetes; Eurotiomycetidae; Onygenales; mitosporic Onygenales; Paracoccidioides
0.607	XP_003855624	664.455	0	Zymoseptoria tritici	0.9472	Eukaryota; Fungi; Dikarya; Ascomycota; Pezizomycotina; Dothideomycetes; Dothideomycetidae; Capnodiales; Mycosphaerellaceae; Zymoseptoria
0.627	EGC44370	699.508	0	Ajellomyces capsulatus	0.9709	Eukaryota; Fungi; Dikarya; Ascomycota; Pezizomycotina; Eurotiomycetes; Eurotiomycetidae; Onygenales; Ajellomycetaceae; Ajellomyces
0.629	XP_001595490	670.233	0	Sclerotinia sclerotiorum	0.9909	Eukaryota; Fungi; Dikarya; Ascomycota; Pezizomycotina; Leotiomycetes; Helotiales; Sclerotiniaceae; Sclerotinia
0.575	CCU75169	648.277	0	Blumeria graminis	0.9854	Eukaryota; Fungi; Dikarya; Ascomycota; Pezizomycotina; Leotiomycetes; Erysiphales; Erysiphaceae; Blumeria
0.631	EME47811	714.146	0	Dothistroma septosporum	0.98	Eukaryota; Fungi; Dikarya; Ascomycota; Pezizomycotina; Dothideomycetes; Dothideomycetidae; Capnodiales; Mycosphaerellaceae; Mycosphaerella
0.647	XP_001211667	703.36	0	Aspergillus terreus	0.9599	Eukaryota; Fungi; Dikarya; Ascomycota; Pezizomycotina; Eurotiomycetes; Eurotiomycetidae; Eurotiales; Aspergillaceae; Aspergillus
0.632	XP_001268131	701.819	0	Aspergillus clavatus	0.9763	Eukaryota; Fungi; Dikarya; Ascomycota; Pezizomycotina; Eurotiomycetes; Eurotiomycetidae; Eurotiales; Aspergillaceae; Aspergillus
0.829	KDE85980	886.33	0	Aspergillus oryzae	1	Eukaryota; Fungi; Dikarya; Ascomycota; Pezizomycotina; Eurotiomycetes; Eurotiomycetidae; Eurotiales; Aspergillaceae; Aspergillus
0.779	ACR78273	907.131	0	Rasamsonia emersonii	0.9854	Eukaryota; Fungi; Dikarya; Ascomycota; Pezizomycotina; Eurotiomycetes; Eurotiomycetidae; Eurotiales; Trichocomaceae; Rasamsonia
0.648	EZF29545	704.901	0	Trichophyton interdigitale	0.9563	Eukaryota; Fungi; Dikarya; Ascomycota; Pezizomycotina; Eurotiomycetes; Eurotiomycetidae; Onygenales; Arthrodermataceae; mitosporic Arthrodermataceae; Trichophyton
0.605	XP_001542293	682.945	0	Ajellomyces capsulatus	0.9672	Eukaryota; Fungi; Dikarya; Ascomycota; Pezizomycotina; Eurotiomycetes; Eurotiomycetidae; Onygenales; Ajellomycetaceae; Ajellomyces
0.653	EZG06595	707.597	0	Trichophyton rubrum	0.9563	Eukaryota; Fungi; Dikarya; Ascomycota; Pezizomycotina; Eurotiomycetes; Eurotiomycetidae; Onygenales; Arthrodermataceae; mitosporic Arthrodermataceae; Trichophyton
0.622	XP_002792812	688.337	0	Paracoccidioides sp.	0.969	Eukaryota; Fungi; Dikarya; Ascomycota; Pezizomycotina; Eurotiomycetes; Eurotiomycetidae; Onygenales; mitosporic Onygenales; Paracoccidioides
0.672	EPE06375	757.288	0	Ophiostoma piceae	0.9599	Eukaryota; Fungi; Dikarya; Ascomycota; Pezizomycotina; Sordariomycetes; Sordariomycetidae; Ophiostomatales; Ophiostomataceae; Ophiostoma
0.64	GAA84088	713.375	0	Aspergillus kawachii	0.9854	Eukaryota; Fungi; Dikarya; Ascomycota; Pezizomycotina; Eurotiomycetes; Eurotiomycetidae; Eurotiales; Aspergillaceae; Aspergillus
0.708	EQL00517	800.816	0	Ophiocordyceps sinensis	0.9964	Eukaryota; Fungi; Dikarya; Ascomycota; Pezizomycotina; Sordariomycetes; Hypocreomycetidae; Hypocreales; Ophiocordycipitaceae; Ophiocordyceps
0.52	XP_760042	546.199	0	Ustilago maydis	0.9599	Eukaryota; Fungi; Dikarya; Basidiomycota; Ustilaginomycotina; Ustilaginomycetes; Ustilaginales; Ustilaginaceae; Ustilago
0.639	XP_007806018	687.952	0	Endocarpon pusillum	0.9563	Eukaryota; Fungi; Dikarya; Ascomycota; Pezizomycotina; Eurotiomycetes; Chaetothyriomycetidae; Verrucariales; Verrucariaceae; Endocarpon
0.631	EHA19357	699.123	0	Aspergillus niger	0.9854	Eukaryota; Fungi; Dikarya; Ascomycota; Pezizomycotina; Eurotiomycetes; Eurotiomycetidae; Eurotiales; Aspergillaceae; Aspergillus
0.694	XP_006670105	802.742	0	Cordyceps militaris	0.9927	Eukaryota; Fungi; Dikarya; Ascomycota; Pezizomycotina; Sordariomycetes; Hypocreomycetidae; Hypocreales; Cordycipitaceae; Cordyceps
0.75	CAC81782	844.729	0	Trichoderma harzianum	0.9872	Eukaryota; Fungi; Dikarya; Ascomycota; Pezizomycotina; Sordariomycetes; Hypocreomycetidae; Hypocreales; Hypocreaceae; Trichoderma
0.763	XP_003049539	873.618	0	Nectria haematococca	0.969	Eukaryota; Fungi; Dikarya; Ascomycota; Pezizomycotina; Sordariomycetes; Hypocreomycetidae; Hypocreales; Nectriaceae; Fusarium; Fusarium solani species complex
0.654	ABR17936	734.947	0	Picea sitchensis	0.9781	Eukaryota; Viridiplantae; Streptophyta; Embryophyta; Tracheophyta; Spermatophyta; Pinidae; Pinales; Pinaceae; Picea
0.634	EHK99973	677.167	0	Glarea lozoyensis	0.9763	Eukaryota; Fungi; Dikarya; Ascomycota; Pezizomycotina; Leotiomycetes; Helotiales; Helotiaceae; Glarea
0.595	EEQ89910	652.514	0	Ajellomyces dermatitidis	0.9763	Eukaryota; Fungi; Dikarya; Ascomycota; Pezizomycotina; Eurotiomycetes; Eurotiomycetidae; Onygenales; Ajellomycetaceae; Ajellomyces
0.563	ELQ41947	602.823	0	Magnaporthe oryzae	0.98	Eukaryota; Fungi; Dikarya; Ascomycota; Pezizomycotina; Sordariomycetes; Sordariomycetidae; Magnaporthales; Magnaporthaceae; Magnaporthe
0.622	XP_007753253	702.205	0	Cladophialophora yegresii	0.9964	Eukaryota; Fungi; Dikarya; Ascomycota; Pezizomycotina; Eurotiomycetes; Chaetothyriomycetidae; Chaetothyriales; Herpotrichiellaceae; Cladophialophora
0.748	ESU07084	847.81	0	Fusarium graminearum	0.9745	Eukaryota; Fungi; Dikarya; Ascomycota; Pezizomycotina; Sordariomycetes; Hypocreomycetidae; Hypocreales; Nectriaceae; Fusarium
0.665	XP_001394117	711.064	0	Aspergillus niger	0.9344	Eukaryota; Fungi; Dikarya; Ascomycota; Pezizomycotina; Eurotiomycetes; Eurotiomycetidae; Eurotiales; Aspergillaceae; Aspergillus
0.609	XP_002584237	615.92	0	Uncinocarpus reesii	0.9107	Eukaryota; Fungi; Dikarya; Ascomycota; Pezizomycotina; Eurotiomycetes; Eurotiomycetidae; Onygenales; Onygenaceae; Uncinocarpus
0.715	CCE31908	815.839	0	Claviceps purpurea	0.9781	Eukaryota; Fungi; Dikarya; Ascomycota; Pezizomycotina; Sordariomycetes; Hypocreomycetidae; Hypocreales; Clavicipitaceae; Claviceps
0.616	XP_007833382	651.744	0	Pestalotiopsis fici	0.9654	Eukaryota; Fungi; Dikarya; Ascomycota; Pezizomycotina; Sordariomycetes; Xylariomycetidae; Xylariales; Amphisphaeriaceae; mitosporic Amphisphaeriaceae; Pestalotiopsis
0.542	CDM28638	610.142	0	Penicillium roqueforti	0.9964	Eukaryota; Fungi; Dikarya; Ascomycota; Pezizomycotina; Eurotiomycetes; Eurotiomycetidae; Eurotiales; Aspergillaceae; Penicillium
0.61	XP_006692572	644.425	0	Chaetomium thermophilum	0.9472	Eukaryota; Fungi; Dikarya; Ascomycota; Pezizomycotina; Sordariomycetes; Sordariomycetidae; Sordariales; Chaetomiaceae; Chaetomium
0.617	XP_003234801	655.981	0	Trichophyton rubrum	0.9563	Eukaryota; Fungi; Dikarya; Ascomycota; Pezizomycotina; Eurotiomycetes; Eurotiomycetidae; Onygenales; Arthrodermataceae; mitosporic Arthrodermataceae; Trichophyton
0.622	EKG20370	667.537	0	Macrophomina phaseolina	0.9709	Eukaryota; Fungi; Dikarya; Ascomycota; Pezizomycotina; Dothideomycetes; Dothideomycetes incertae sedis; Botryosphaeriales; Botryosphaeriaceae; Macrophomina
0.629	XP_001552524	662.914	0	Botrytis cinerea	0.9545	Eukaryota; Fungi; Dikarya; Ascomycota; Pezizomycotina; Leotiomycetes; Helotiales; Sclerotiniaceae; Botrytis
0.748	EYB24410	847.04	0	Fusarium graminearum	0.9745	Eukaryota; Fungi; Dikarya; Ascomycota; Pezizomycotina; Sordariomycetes; Hypocreomycetidae; Hypocreales; Nectriaceae; Fusarium
0.749	EKJ68417	848.195	0	Fusarium pseudograminearum	0.9727	Eukaryota; Fungi; Dikarya; Ascomycota; Pezizomycotina; Sordariomycetes; Hypocreomycetidae; Hypocreales; Nectriaceae; Fusarium
0.66	XP_001820818	715.687	0	Aspergillus oryzae	0.9454	Eukaryota; Fungi; Dikarya; Ascomycota; Pezizomycotina; Eurotiomycetes; Eurotiomycetidae; Eurotiales; Aspergillaceae; Aspergillus
0.569	EEH44036	614.764	0	Paracoccidioides brasiliensis	0.9836	Eukaryota; Fungi; Dikarya; Ascomycota; Pezizomycotina; Eurotiomycetes; Eurotiomycetidae; Onygenales; mitosporic Onygenales; Paracoccidioides
0.749	EWY80683	826.624	0	Fusarium oxysporum	0.9727	Eukaryota; Fungi; Dikarya; Ascomycota; Pezizomycotina; Sordariomycetes; Hypocreomycetidae; Hypocreales; Nectriaceae; Fusarium; Fusarium oxysporum species complex
0.625	XP_003170464	664.84	0	Arthroderma gypseum	0.9563	Eukaryota; Fungi; Dikarya; Ascomycota; Pezizomycotina; Eurotiomycetes; Eurotiomycetidae; Onygenales; Arthrodermataceae; Arthroderma
0.745	XP_006967589	847.81	0	Trichoderma reesei	1	Eukaryota; Fungi; Dikarya; Ascomycota; Pezizomycotina; Sordariomycetes; Hypocreomycetidae; Hypocreales; Hypocreaceae; Trichoderma
0.576	ETN43821	654.44	0	Cyphellophora europaea	0.9945	Eukaryota; Fungi; Dikarya; Ascomycota; Pezizomycotina; Eurotiomycetes; Chaetothyriomycetidae; Chaetothyriales; Cyphellophoraceae; Cyphellophora
1	EIT74767	917.531	0	Aspergillus oryzae	0.8051	Eukaryota; Fungi; Dikarya; Ascomycota; Pezizomycotina; Eurotiomycetes; Eurotiomycetidae; Eurotiales; Aspergillaceae; Aspergillus
0.745	KDB11479	871.307	0	Villosiclava virens	0.9872	Eukaryota; Fungi; Dikarya; Ascomycota; Pezizomycotina; Sordariomycetes; Hypocreomycetidae; Hypocreales; Clavicipitaceae; Villosiclava
0.74	EHK49561	843.958	0	Trichoderma atroviride	0.9927	Eukaryota; Fungi; Dikarya; Ascomycota; Pezizomycotina; Sordariomycetes; Hypocreomycetidae; Hypocreales; Hypocreaceae; Trichoderma
0.728	EPS32910	812.372	0	Penicillium oxalicum	0.9709	Eukaryota; Fungi; Dikarya; Ascomycota; Pezizomycotina; Eurotiomycetes; Eurotiomycetidae; Eurotiales; Aspergillaceae; Penicillium
0.608	EPQ65130	667.537	0	Blumeria graminis	0.9745	Eukaryota; Fungi; Dikarya; Ascomycota; Pezizomycotina; Leotiomycetes; Erysiphales; Erysiphaceae; Blumeria
0.703	XP_007923750	774.622	0	Pseudocercospora fijiensis	0.9454	Eukaryota; Fungi; Dikarya; Ascomycota; Pezizomycotina; Dothideomycetes; Dothideomycetidae; Capnodiales; Mycosphaerellaceae; Pseudocercospora
0.708	EME38806	542.347	0	Dothistroma septosporum	0.6557	Eukaryota; Fungi; Dikarya; Ascomycota; Pezizomycotina; Dothideomycetes; Dothideomycetidae; Capnodiales; Mycosphaerellaceae; Mycosphaerella
0.528	XP_003654893	548.125	0	Thielavia terrestris	0.9836	Eukaryota; Fungi; Dikarya; Ascomycota; Pezizomycotina; Sordariomycetes; Sordariomycetidae; Sordariales; Chaetomiaceae; Thielavia
0.749	EXM14780	826.239	0	Fusarium oxysporum	0.9727	Eukaryota; Fungi; Dikarya; Ascomycota; Pezizomycotina; Sordariomycetes; Hypocreomycetidae; Hypocreales; Nectriaceae; Fusarium; Fusarium oxysporum species complex
0.653	ESZ96528	679.863	0	Sclerotinia borealis	0.9526	Eukaryota; Fungi; Dikarya; Ascomycota; Pezizomycotina; Leotiomycetes; Helotiales; Sclerotiniaceae; Sclerotinia
0.609	XP_007730559	680.633	0	Capronia epimyces	0.9964	Eukaryota; Fungi; Dikarya; Ascomycota; Pezizomycotina; Eurotiomycetes; Chaetothyriomycetidae; Chaetothyriales; Herpotrichiellaceae; Capronia
0.654	EFW99610	734.176	0	Grosmannia clavigera	0.9636	Eukaryota; Fungi; Dikarya; Ascomycota; Pezizomycotina; Sordariomycetes; Sordariomycetidae; Ophiostomatales; Ophiostomataceae; Grosmannia
0.609	EGO55812	655.21	0	Neurospora tetrasperma	0.9727	Eukaryota; Fungi; Dikarya; Ascomycota; Pezizomycotina; Sordariomycetes; Sordariomycetidae; Sordariales; Sordariaceae; Neurospora
0.578	CDM27208	648.662	0	Penicillium roqueforti	0.9964	Eukaryota; Fungi; Dikarya; Ascomycota; Pezizomycotina; Eurotiomycetes; Eurotiomycetidae; Eurotiales; Aspergillaceae; Penicillium
0.636	KEF60198	697.967	0	Exophiala aquamarina	0.9781	Eukaryota; Fungi; Dikarya; Ascomycota; Pezizomycotina; Eurotiomycetes; Chaetothyriomycetidae; Chaetothyriales; Herpotrichiellaceae; Exophiala
0.598	XP_001904070	589.341	0	Podospora anserina	0.9144	Eukaryota; Fungi; Dikarya; Ascomycota; Pezizomycotina; Sordariomycetes; Sordariomycetidae; Sordariales; Lasiosphaeriaceae; Podospora
0.596	XP_002621312	653.67	0	Ajellomyces dermatitidis	0.9763	Eukaryota; Fungi; Dikarya; Ascomycota; Pezizomycotina; Eurotiomycetes; Eurotiomycetidae; Onygenales; Ajellomycetaceae; Ajellomyces
0.74	EMT64809	825.083	0	Fusarium oxysporum	0.9818	Eukaryota; Fungi; Dikarya; Ascomycota; Pezizomycotina; Sordariomycetes; Hypocreomycetidae; Hypocreales; Nectriaceae; Fusarium; Fusarium oxysporum species complex
0.609	XP_003351293	653.284	0	Sordaria macrospora	0.9745	Eukaryota; Fungi; Dikarya; Ascomycota; Pezizomycotina; Sordariomycetes; Sordariomycetidae; Sordariales; Sordariaceae; Sordaria
0.559	EJT70282	600.512	0	Gaeumannomyces graminis	0.9654	Eukaryota; Fungi; Dikarya; Ascomycota; Pezizomycotina; Sordariomycetes; Sordariomycetidae; Magnaporthales; Magnaporthaceae; Gaeumannomyces
0.645	EFW19558	714.916	0	Coccidioides posadasii	0.969	Eukaryota; Fungi; Dikarya; Ascomycota; Pezizomycotina; Eurotiomycetes; Eurotiomycetidae; Onygenales; mitosporic Onygenales; Coccidioides
0.744	CCT61546	830.861	0	Fusarium fujikuroi	0.9872	Eukaryota; Fungi; Dikarya; Ascomycota; Pezizomycotina; Sordariomycetes; Hypocreomycetidae; Hypocreales; Nectriaceae; Fusarium; Fusarium fujikuroi species complex
0.616	XP_007705695	679.093	0	Bipolaris sorokiniana	0.9745	Eukaryota; Fungi; Dikarya; Ascomycota; Pezizomycotina; Dothideomycetes; Pleosporomycetidae; Pleosporales; Pleosporineae; Pleosporaceae; Bipolaris
0.816	GAA92992	954.896	0	Aspergillus kawachii	0.9982	Eukaryota; Fungi; Dikarya; Ascomycota; Pezizomycotina; Eurotiomycetes; Eurotiomycetidae; Eurotiales; Aspergillaceae; Aspergillus
0.594	EPS28367	644.81	0	Penicillium oxalicum	0.9763	Eukaryota; Fungi; Dikarya; Ascomycota; Pezizomycotina; Eurotiomycetes; Eurotiomycetidae; Eurotiales; Aspergillaceae; Penicillium
0.623	EEH09904	697.197	0	Ajellomyces capsulatus	0.9709	Eukaryota; Fungi; Dikarya; Ascomycota; Pezizomycotina; Eurotiomycetes; Eurotiomycetidae; Onygenales; Ajellomycetaceae; Ajellomyces
0.582	EGC48561	639.417	0	Ajellomyces capsulatus	0.9745	Eukaryota; Fungi; Dikarya; Ascomycota; Pezizomycotina; Eurotiomycetes; Eurotiomycetidae; Onygenales; Ajellomycetaceae; Ajellomyces
1	XP_001820643	1131.32	0	Aspergillus oryzae	1	Eukaryota; Fungi; Dikarya; Ascomycota; Pezizomycotina; Eurotiomycetes; Eurotiomycetidae; Eurotiales; Aspergillaceae; Aspergillus
0.532	ETS64921	536.184	1.51e-178	Pseudozyma aphidis	0.9545	Eukaryota; Fungi; Dikarya; Basidiomycota; Ustilaginomycotina; Ustilaginomycetes; Ustilaginales; Ustilaginaceae; mitosporic Ustilaginaceae; Pseudozyma
0.508	CBQ68505	525.013	7.01e-178	Sporisorium reilianum	0.9599	Eukaryota; Fungi; Dikarya; Basidiomycota; Ustilaginomycotina; Ustilaginomycetes; Ustilaginales; Ustilaginaceae; Sporisorium
0.522	GAC74796	528.865	3.95e-176	Pseudozyma antarctica	0.9545	Eukaryota; Fungi; Dikarya; Basidiomycota; Ustilaginomycotina; Ustilaginomycetes; Ustilaginales; Ustilaginaceae; mitosporic Ustilaginaceae; Pseudozyma
0.477	CDK26983	512.686	1.72e-173	Kuraishia capsulata	0.9599	Eukaryota; Fungi; Dikarya; Ascomycota; Saccharomycotina; Saccharomycetes; Saccharomycetales; Saccharomycetales incertae sedis; Kuraishia
0.494	CCX31730	509.22	5.07e-172	Pyronema omphalodes	0.9745	Eukaryota; Fungi; Dikarya; Ascomycota; Pezizomycotina; Pezizomycetes; Pezizales; Pyronemataceae; Pyronema
0.517	XP_007585404	506.523	6.14e-171	Neofusicoccum parvum	0.9199	Eukaryota; Fungi; Dikarya; Ascomycota; Pezizomycotina; Dothideomycetes; Dothideomycetes incertae sedis; Botryosphaeriales; Botryosphaeriaceae; Neofusicoccum
0.477	EPS93218	501.516	6.27e-169	Fomitopsis pinicola	0.9763	Eukaryota; Fungi; Dikarya; Basidiomycota; Agaricomycotina; Agaricomycetes; Polyporales; Fomitopsis

## Sheet: A. pisum hyp protein
% Pairwise Identity	Accession	Bit-Score	E Value	Organism	Query coverage	Taxonomy
1	XP_008179313	815.453	0	Acyrthosiphon pisum	0.9899	Eukaryota; Metazoa; Ecdysozoa; Arthropoda; Hexapoda; Insecta; Pterygota; Neoptera; Paraneoptera; Hemiptera; Sternorrhyncha; Aphidiformes; Aphidoidea; Aphididae; Macrosiphini; Acyrthosiphon
0.908	XP_008189777	629.402	0	Acyrthosiphon pisum	0.8535	Eukaryota; Metazoa; Ecdysozoa; Arthropoda; Hexapoda; Insecta; Pterygota; Neoptera; Paraneoptera; Hemiptera; Sternorrhyncha; Aphidiformes; Aphidoidea; Aphididae; Macrosiphini; Acyrthosiphon
0.763	XP_008189017	416.772	3.14e-134	Acyrthosiphon pisum	0.6616	Eukaryota; Metazoa; Ecdysozoa; Arthropoda; Hexapoda; Insecta; Pterygota; Neoptera; Paraneoptera; Hemiptera; Sternorrhyncha; Aphidiformes; Aphidoidea; Aphididae; Macrosiphini; Acyrthosiphon
0.808	XP_008181503	336.65	5.75e-103	Acyrthosiphon pisum	0.4874	Eukaryota; Metazoa; Ecdysozoa; Arthropoda; Hexapoda; Insecta; Pterygota; Neoptera; Paraneoptera; Hemiptera; Sternorrhyncha; Aphidiformes; Aphidoidea; Aphididae; Macrosiphini; Acyrthosiphon
0.32	KDR14894	190.274	2.31e-49	Zootermopsis nevadensis	0.9369	Eukaryota; Metazoa; Ecdysozoa; Arthropoda; Hexapoda; Insecta; Pterygota; Neoptera; Orthopteroidea; Dictyoptera; Isoptera; Termopsidae; Zootermopsis
0.305	ELU05585	164.851	2.07e-40	Capitella teleta	0.8611	Eukaryota; Metazoa; Lophotrochozoa; Annelida; Polychaeta; Scolecida; Capitellida; Capitellidae; Capitella
0.282	XP_002408658	157.532	2.87e-38	Ixodes scapularis	0.8586	Eukaryota; Metazoa; Ecdysozoa; Arthropoda; Chelicerata; Arachnida; Acari; Parasitiformes; Ixodida; Ixodoidea; Ixodidae; Ixodinae; Ixodes
0.296	XP_006812329	148.288	2.51e-35	Saccoglossus kowalevskii	0.8611	Eukaryota; Metazoa; Hemichordata; Enteropneusta; Harrimaniidae; Saccoglossus
0.284	XP_006268967	144.821	1.21e-33	Alligator mississippiensis	0.8283	Eukaryota; Metazoa; Chordata; Craniata; Vertebrata; Euteleostomi; Testudines + Archosauria group; Archosauria; Crocodylia; Alligatoridae; Alligatorinae; Alligator
0.266	XP_007568749	144.436	1.36e-33	Poecilia formosa	0.9621	Eukaryota; Metazoa; Chordata; Craniata; Vertebrata; Euteleostomi; Actinopterygii; Neopterygii; Teleostei; Neoteleostei; Acanthomorphata; Ovalentaria; Atherinomorphae; Cyprinodontiformes; Poeciliidae; Poeciliinae; Poecilia
0.287	XP_006018439	144.05	1.94e-33	Alligator sinensis	0.8283	Eukaryota; Metazoa; Chordata; Craniata; Vertebrata; Euteleostomi; Testudines + Archosauria group; Archosauria; Crocodylia; Alligatoridae; Alligatorinae; Alligator
0.28	ESO97839	144.05	1.97e-33	Lottia gigantea	0.9545	Eukaryota; Metazoa; Lophotrochozoa; Mollusca; Gastropoda; Patellogastropoda; Lottioidea; Lottiidae; Lottia
0.284	XP_424814	143.28	3.6e-33	Gallus gallus	0.8283	Eukaryota; Metazoa; Chordata; Craniata; Vertebrata; Euteleostomi; Testudines + Archosauria group; Archosauria; Dinosauria; Saurischia; Theropoda; Coelurosauria; Aves; Neognathae; Galliformes; Phasianidae; Phasianinae; Gallus
0.286	XP_006144538	140.198	5.47e-33	Tupaia chinensis	0.8283	Eukaryota; Metazoa; Chordata; Craniata; Vertebrata; Euteleostomi; Mammalia; Eutheria; Euarchontoglires; Scandentia; Tupaiidae; Tupaia
0.28	EMP33173	139.043	7.53e-33	Chelonia mydas	0.8283	Eukaryota; Metazoa; Chordata; Craniata; Vertebrata; Euteleostomi; Testudines + Archosauria group; Testudines; Cryptodira; Chelonioidea; Cheloniidae; Chelonia
0.276	XP_007062686	138.658	8.14e-33	Chelonia mydas	0.8283	Eukaryota; Metazoa; Chordata; Craniata; Vertebrata; Euteleostomi; Testudines + Archosauria group; Testudines; Cryptodira; Chelonioidea; Cheloniidae; Chelonia
0.282	XP_004373541	142.124	8.85e-33	Trichechus manatus	0.8283	Eukaryota; Metazoa; Chordata; Craniata; Vertebrata; Euteleostomi; Mammalia; Eutheria; Afrotheria; Sirenia; Trichechidae; Trichechus
0.282	XP_005295292	142.124	9.03e-33	Chrysemys picta	0.8283	Eukaryota; Metazoa; Chordata; Craniata; Vertebrata; Euteleostomi; Testudines + Archosauria group; Testudines; Cryptodira; Testudinoidea; Emydidae; Chrysemys
0.286	XP_007536140	142.124	9.23e-33	Erinaceus europaeus	0.8333	Eukaryota; Metazoa; Chordata; Craniata; Vertebrata; Euteleostomi; Mammalia; Eutheria; Laurasiatheria; Insectivora; Erinaceidae; Erinaceinae; Erinaceus
0.28	XP_006004699	142.124	9.83e-33	Latimeria chalumnae	0.9369	Eukaryota; Metazoa; Chordata; Craniata; Vertebrata; Euteleostomi; Coelacanthiformes; Coelacanthidae; Latimeria
0.273	XP_006115209	141.354	1.47e-32	Pelodiscus sinensis	0.9369	Eukaryota; Metazoa; Chordata; Craniata; Vertebrata; Euteleostomi; Testudines + Archosauria group; Testudines; Cryptodira; Trionychoidea; Trionychidae; Pelodiscus
0.284	XP_004838310	140.198	3.49e-32	Heterocephalus glaber	0.8283	Eukaryota; Metazoa; Chordata; Craniata; Vertebrata; Euteleostomi; Mammalia; Eutheria; Euarchontoglires; Glires; Rodentia; Hystricognathi; Bathyergidae; Heterocephalus
0.284	XP_004887979	140.198	3.99e-32	Heterocephalus glaber	0.8283	Eukaryota; Metazoa; Chordata; Craniata; Vertebrata; Euteleostomi; Mammalia; Eutheria; Euarchontoglires; Glires; Rodentia; Hystricognathi; Bathyergidae; Heterocephalus
0.262	XP_002587272	139.813	4.29e-32	Branchiostoma floridae	0.9672	Eukaryota; Metazoa; Chordata; Cephalochordata; Branchiostomidae; Branchiostoma
0.262	XP_008422498	139.428	6.02e-32	Poecilia reticulata	0.9621	Eukaryota; Metazoa; Chordata; Craniata; Vertebrata; Euteleostomi; Actinopterygii; Neopterygii; Teleostei; Neoteleostei; Acanthomorphata; Ovalentaria; Atherinomorphae; Cyprinodontiformes; Poeciliidae; Poeciliinae; Poecilia
0.282	XP_003782942	139.043	7.64e-32	Otolemur garnettii	0.8283	Eukaryota; Metazoa; Chordata; Craniata; Vertebrata; Euteleostomi; Mammalia; Eutheria; Euarchontoglires; Primates; Strepsirrhini; Lorisiformes; Galagidae; Otolemur
0.293	ESN93503	139.043	8.94e-32	Helobdella robusta	0.8283	Eukaryota; Metazoa; Lophotrochozoa; Annelida; Clitellata; Hirudinida; Hirudinea; Rhynchobdellida; Glossiphoniidae; Helobdella
0.28	EHB04982	138.658	1.15e-31	Heterocephalus glaber	0.8308	Eukaryota; Metazoa; Chordata; Craniata; Vertebrata; Euteleostomi; Mammalia; Eutheria; Euarchontoglires; Glires; Rodentia; Hystricognathi; Bathyergidae; Heterocephalus
0.273	XP_006863820	138.658	1.17e-31	Chrysochloris asiatica	0.8283	Eukaryota; Metazoa; Chordata; Craniata; Vertebrata; Euteleostomi; Mammalia; Eutheria; Afrotheria; Chrysochloridae; Chrysochlorinae; Chrysochloris
0.322	XP_002432931	138.658	1.22e-31	Pediculus humanus	0.7475	Eukaryota; Metazoa; Ecdysozoa; Arthropoda; Hexapoda; Insecta; Pterygota; Neoptera; Paraneoptera; Phthiraptera; Anoplura; Pediculidae; Pediculus
0.27	XP_005241687	138.658	1.29e-31	Falco peregrinus	0.9419	Eukaryota; Metazoa; Chordata; Craniata; Vertebrata; Euteleostomi; Testudines + Archosauria group; Archosauria; Dinosauria; Saurischia; Theropoda; Coelurosauria; Aves; Neognathae; Falconiformes; Falconidae; Falco
0.279	XP_004653238	138.658	1.31e-31	Jaculus jaculus	0.8283	Eukaryota; Metazoa; Chordata; Craniata; Vertebrata; Euteleostomi; Mammalia; Eutheria; Euarchontoglires; Glires; Rodentia; Sciurognathi; Dipodidae; Dipodinae; Jaculus
0.27	XP_005434816	137.887	2.08e-31	Falco cherrug	0.9419	Eukaryota; Metazoa; Chordata; Craniata; Vertebrata; Euteleostomi; Testudines + Archosauria group; Archosauria; Dinosauria; Saurischia; Theropoda; Coelurosauria; Aves; Neognathae; Falconiformes; Falconidae; Falco
0.279	XP_004782025	137.887	2.13e-31	Mustela putorius	0.8283	Eukaryota; Metazoa; Chordata; Craniata; Vertebrata; Euteleostomi; Mammalia; Eutheria; Laurasiatheria; Carnivora; Caniformia; Mustelidae; Mustelinae; Mustela
0.262	XP_005803823	137.502	2.52e-31	Xiphophorus maculatus	0.9621	Eukaryota; Metazoa; Chordata; Craniata; Vertebrata; Euteleostomi; Actinopterygii; Neopterygii; Teleostei; Neoteleostei; Acanthomorphata; Ovalentaria; Atherinomorphae; Cyprinodontiformes; Poeciliidae; Poeciliinae; Xiphophorus
0.276	XP_006742341	137.502	2.77e-31	Leptonychotes weddellii	0.8283	Eukaryota; Metazoa; Chordata; Craniata; Vertebrata; Euteleostomi; Mammalia; Eutheria; Laurasiatheria; Carnivora; Caniformia; Phocidae; Leptonychotes
0.276	XP_003762185	136.346	3.21e-31	Sarcophilus harrisii	0.8283	Eukaryota; Metazoa; Chordata; Craniata; Vertebrata; Euteleostomi; Mammalia; Metatheria; Dasyuromorphia; Dasyuridae; Sarcophilus
0.28	EPY76957	136.346	3.27e-31	Camelus ferus	0.8283	Eukaryota; Metazoa; Chordata; Craniata; Vertebrata; Euteleostomi; Mammalia; Eutheria; Laurasiatheria; Cetartiodactyla; Tylopoda; Camelidae; Camelus
0.279	XP_003341742	137.117	3.47e-31	Monodelphis domestica	0.8283	Eukaryota; Metazoa; Chordata; Craniata; Vertebrata; Euteleostomi; Mammalia; Metatheria; Didelphimorphia; Didelphidae; Monodelphis
0.282	XP_005013125	137.117	3.84e-31	Anas platyrhynchos	0.8283	Eukaryota; Metazoa; Chordata; Craniata; Vertebrata; Euteleostomi; Testudines + Archosauria group; Archosauria; Dinosauria; Saurischia; Theropoda; Coelurosauria; Aves; Neognathae; Anseriformes; Anatidae; Anas
0.282	EOB06075	137.117	3.9e-31	Anas platyrhynchos	0.8283	Eukaryota; Metazoa; Chordata; Craniata; Vertebrata; Euteleostomi; Testudines + Archosauria group; Archosauria; Dinosauria; Saurischia; Theropoda; Coelurosauria; Aves; Neognathae; Anseriformes; Anatidae; Anas
0.282	XP_005004815	137.117	4.2e-31	Cavia porcellus	0.8283	Eukaryota; Metazoa; Chordata; Craniata; Vertebrata; Euteleostomi; Mammalia; Eutheria; Euarchontoglires; Glires; Rodentia; Hystricognathi; Caviidae; Cavia
0.276	XP_004414950	137.117	4.21e-31	Odobenus rosmarus	0.8283	Eukaryota; Metazoa; Chordata; Craniata; Vertebrata; Euteleostomi; Mammalia; Eutheria; Laurasiatheria; Carnivora; Caniformia; Odobenidae; Odobenus
0.276	XP_007182251	136.732	4.25e-31	Balaenoptera acutorostrata	0.8283	Eukaryota; Metazoa; Chordata; Craniata; Vertebrata; Euteleostomi; Mammalia; Eutheria; Laurasiatheria; Cetartiodactyla; Cetacea; Mysticeti; Balaenopteridae; Balaenoptera
0.276	XP_007967505	136.732	4.38e-31	Chlorocebus sabaeus	0.8283	Eukaryota; Metazoa; Chordata; Craniata; Vertebrata; Euteleostomi; Mammalia; Eutheria; Euarchontoglires; Primates; Haplorrhini; Catarrhini; Cercopithecidae; Cercopithecinae; Chlorocebus
0.276	XP_003273881	136.732	4.4e-31	Nomascus leucogenys	0.8283	Eukaryota; Metazoa; Chordata; Craniata; Vertebrata; Euteleostomi; Mammalia; Eutheria; Euarchontoglires; Primates; Haplorrhini; Catarrhini; Hylobatidae; Nomascus
0.276	XP_003823463	136.732	4.48e-31	Pan paniscus	0.8283	Eukaryota; Metazoa; Chordata; Craniata; Vertebrata; Euteleostomi; Mammalia; Eutheria; Euarchontoglires; Primates; Haplorrhini; Catarrhini; Hominidae; Pan
0.276	XP_006208212	136.732	4.65e-31	Vicugna pacos	0.8283	Eukaryota; Metazoa; Chordata; Craniata; Vertebrata; Euteleostomi; Mammalia; Eutheria; Laurasiatheria; Cetartiodactyla; Tylopoda; Camelidae; Vicugna
0.263	XP_004074951	136.732	4.72e-31	Oryzias latipes	0.9672	Eukaryota; Metazoa; Chordata; Craniata; Vertebrata; Euteleostomi; Actinopterygii; Neopterygii; Teleostei; Neoteleostei; Acanthomorphata; Ovalentaria; Atherinomorphae; Beloniformes; Adrianichthyidae; Oryziinae; Oryzias
0.276	XP_006190386	136.732	4.76e-31	Camelus ferus	0.8283	Eukaryota; Metazoa; Chordata; Craniata; Vertebrata; Euteleostomi; Mammalia; Eutheria; Laurasiatheria; Cetartiodactyla; Tylopoda; Camelidae; Camelus
0.28	XP_007108134	136.732	5.05e-31	Physeter catodon	0.8283	Eukaryota; Metazoa; Chordata; Craniata; Vertebrata; Euteleostomi; Mammalia; Eutheria; Laurasiatheria; Cetartiodactyla; Cetacea; Odontoceti; Physeteridae; Physeter
0.276	XP_002708146	136.346	5.82e-31	Oryctolagus cuniculus	0.8283	Eukaryota; Metazoa; Chordata; Craniata; Vertebrata; Euteleostomi; Mammalia; Eutheria; Euarchontoglires; Glires; Lagomorpha; Leporidae; Oryctolagus
0.276	XP_007967504	136.346	6.21e-31	Chlorocebus sabaeus	0.8283	Eukaryota; Metazoa; Chordata; Craniata; Vertebrata; Euteleostomi; Mammalia; Eutheria; Euarchontoglires; Primates; Haplorrhini; Catarrhini; Cercopithecidae; Cercopithecinae; Chlorocebus
0.276	XP_520480	136.346	6.38e-31	Pan troglodytes	0.8283	Eukaryota; Metazoa; Chordata; Craniata; Vertebrata; Euteleostomi; Mammalia; Eutheria; Euarchontoglires; Primates; Haplorrhini; Catarrhini; Hominidae; Pan
0.276	XP_002819851	136.346	6.68e-31	Pongo abelii	0.8283	Eukaryota; Metazoa; Chordata; Craniata; Vertebrata; Euteleostomi; Mammalia; Eutheria; Euarchontoglires; Primates; Haplorrhini; Catarrhini; Hominidae; Pongo
0.283	XP_006527139	134.806	7.33e-31	Mus musculus	0.8283	Eukaryota; Metazoa; Chordata; Craniata; Vertebrata; Euteleostomi; Mammalia; Eutheria; Euarchontoglires; Glires; Rodentia; Sciurognathi; Muroidea; Muridae; Murinae; Mus; Mus
0.276	XP_007450276	135.961	8.46e-31	Lipotes vexillifer	0.8283	Eukaryota; Metazoa; Chordata; Craniata; Vertebrata; Euteleostomi; Mammalia; Eutheria; Laurasiatheria; Cetartiodactyla; Cetacea; Odontoceti; Lipotidae; Lipotes
0.276	XP_004279163	135.961	8.47e-31	Orcinus orca	0.8283	Eukaryota; Metazoa; Chordata; Craniata; Vertebrata; Euteleostomi; Mammalia; Eutheria; Laurasiatheria; Cetartiodactyla; Cetacea; Odontoceti; Delphinidae; Orcinus
0.276	XP_003928226	135.961	9.5e-31	Saimiri boliviensis	0.8283	Eukaryota; Metazoa; Chordata; Craniata; Vertebrata; Euteleostomi; Mammalia; Eutheria; Euarchontoglires; Primates; Haplorrhini; Platyrrhini; Cebidae; Saimiriinae; Saimiri
0.291	XP_007428184	135.576	1.05e-30	Python bivittatus	0.8283	Eukaryota; Metazoa; Chordata; Craniata; Vertebrata; Euteleostomi; Lepidosauria; Squamata; Bifurcata; Unidentata; Episquamata; Toxicofera; Serpentes; Henophidia; Pythonidae; Python
0.283	XP_006527138	134.42	1.14e-30	Mus musculus	0.8283	Eukaryota; Metazoa; Chordata; Craniata; Vertebrata; Euteleostomi; Mammalia; Eutheria; Euarchontoglires; Glires; Rodentia; Sciurognathi; Muroidea; Muridae; Murinae; Mus; Mus
0.273	XP_005251442	135.576	1.22e-30	Homo sapiens	0.8283	Eukaryota; Metazoa; Chordata; Craniata; Vertebrata; Euteleostomi; Mammalia; Eutheria; Euarchontoglires; Primates; Haplorrhini; Catarrhini; Hominidae; Homo
0.276	XP_007967507	135.576	1.24e-30	Chlorocebus sabaeus	0.8283	Eukaryota; Metazoa; Chordata; Craniata; Vertebrata; Euteleostomi; Mammalia; Eutheria; Euarchontoglires; Primates; Haplorrhini; Catarrhini; Cercopithecidae; Cercopithecinae; Chlorocebus
0.277	XP_005425651	135.576	1.27e-30	Geospiza fortis	0.9419	Eukaryota; Metazoa; Chordata; Craniata; Vertebrata; Euteleostomi; Testudines + Archosauria group; Archosauria; Dinosauria; Saurischia; Theropoda; Coelurosauria; Aves; Neognathae; Passeriformes; Passeroidea; Fringillidae; Emberizinae; Thraupini; Geospiza
0.273	XP_004436872	135.576	1.28e-30	Ceratotherium simum	0.8283	Eukaryota; Metazoa; Chordata; Craniata; Vertebrata; Euteleostomi; Mammalia; Eutheria; Laurasiatheria; Perissodactyla; Rhinocerotidae; Ceratotherium
0.279	XP_006527134	135.191	1.39e-30	Mus musculus	0.8283	Eukaryota; Metazoa; Chordata; Craniata; Vertebrata; Euteleostomi; Mammalia; Eutheria; Euarchontoglires; Glires; Rodentia; Sciurognathi; Muroidea; Muridae; Murinae; Mus; Mus
0.279	XP_006527131	135.191	1.42e-30	Mus musculus	0.8283	Eukaryota; Metazoa; Chordata; Craniata; Vertebrata; Euteleostomi; Mammalia; Eutheria; Euarchontoglires; Glires; Rodentia; Sciurognathi; Muroidea; Muridae; Murinae; Mus; Mus
0.27	XP_003965607	135.191	1.42e-30	Takifugu rubripes	0.8485	Eukaryota; Metazoa; Chordata; Craniata; Vertebrata; Euteleostomi; Actinopterygii; Neopterygii; Teleostei; Neoteleostei; Acanthomorphata; Percomorpharia; Tetraodontiformes; Tetradontoidea; Tetraodontidae; Takifugu
0.279	NP_766424	135.191	1.43e-30	Mus musculus	0.8283	Eukaryota; Metazoa; Chordata; Craniata; Vertebrata; Euteleostomi; Mammalia; Eutheria; Euarchontoglires; Glires; Rodentia; Sciurognathi; Muroidea; Muridae; Murinae; Mus; Mus
0.27	XP_004047843	135.191	1.58e-30	Gorilla gorilla	0.8283	Eukaryota; Metazoa; Chordata; Craniata; Vertebrata; Euteleostomi; Mammalia; Eutheria; Euarchontoglires; Primates; Haplorrhini; Catarrhini; Hominidae; Gorilla
0.273	XP_006881420	135.191	1.58e-30	Elephantulus edwardii	0.8182	Eukaryota; Metazoa; Chordata; Craniata; Vertebrata; Euteleostomi; Mammalia; Eutheria; Afrotheria; Macroscelidea; Macroscelididae; Elephantulus
0.252	XP_006788984	135.191	1.58e-30	Neolamprologus brichardi	0.9621	Eukaryota; Metazoa; Chordata; Craniata; Vertebrata; Euteleostomi; Actinopterygii; Neopterygii; Teleostei; Neoteleostei; Acanthomorphata; Ovalentaria; Cichlomorphae; Cichliformes; Cichlidae; African cichlids; Pseudocrenilabrinae; Lamprologini; Neolamprologus
0.273	NP_001017969	135.191	1.79e-30	Homo sapiens	0.8283	Eukaryota; Metazoa; Chordata; Craniata; Vertebrata; Euteleostomi; Mammalia; Eutheria; Euarchontoglires; Primates; Haplorrhini; Catarrhini; Hominidae; Homo
0.276	XP_005199221	134.806	1.88e-30	Bos taurus	0.8283	Eukaryota; Metazoa; Chordata; Craniata; Vertebrata; Euteleostomi; Mammalia; Eutheria; Laurasiatheria; Cetartiodactyla; Ruminantia; Pecora; Bovidae; Bovinae; Bos
0.276	XP_006080660	134.806	1.95e-30	Bubalus bubalis	0.8283	Eukaryota; Metazoa; Chordata; Craniata; Vertebrata; Euteleostomi; Mammalia; Eutheria; Laurasiatheria; Cetartiodactyla; Ruminantia; Pecora; Bovidae; Bovinae; Bubalus
0.252	XP_005941613	134.806	1.97e-30	Haplochromis burtoni	0.9621	Eukaryota; Metazoa; Chordata; Craniata; Vertebrata; Euteleostomi; Actinopterygii; Neopterygii; Teleostei; Neoteleostei; Acanthomorphata; Ovalentaria; Cichlomorphae; Cichliformes; Cichlidae; African cichlids; Pseudocrenilabrinae; Haplochromini; Haplochromis
0.252	XP_004538116	134.806	1.97e-30	Maylandia zebra	0.9621	Eukaryota; Metazoa; Chordata; Craniata; Vertebrata; Euteleostomi; Actinopterygii; Neopterygii; Teleostei; Neoteleostei; Acanthomorphata; Ovalentaria; Cichlomorphae; Cichliformes; Cichlidae; African cichlids; Pseudocrenilabrinae; Haplochromini; Maylandia; Maylandia zebra complex
0.252	XP_005735238	134.806	1.97e-30	Pundamilia nyererei	0.9621	Eukaryota; Metazoa; Chordata; Craniata; Vertebrata; Euteleostomi; Actinopterygii; Neopterygii; Teleostei; Neoteleostei; Acanthomorphata; Ovalentaria; Cichlomorphae; Cichliformes; Cichlidae; African cichlids; Pseudocrenilabrinae; Haplochromini; Pundamilia
0.252	XP_005941612	134.806	1.98e-30	Haplochromis burtoni	0.9621	Eukaryota; Metazoa; Chordata; Craniata; Vertebrata; Euteleostomi; Actinopterygii; Neopterygii; Teleostei; Neoteleostei; Acanthomorphata; Ovalentaria; Cichlomorphae; Cichliformes; Cichlidae; African cichlids; Pseudocrenilabrinae; Haplochromini; Haplochromis
0.276	XP_004677705	134.806	2.07e-30	Condylura cristata	0.8283	Eukaryota; Metazoa; Chordata; Craniata; Vertebrata; Euteleostomi; Mammalia; Eutheria; Laurasiatheria; Insectivora; Talpidae; Condylura
0.273	XP_005581832	134.806	2.15e-30	Macaca fascicularis	0.8283	Eukaryota; Metazoa; Chordata; Craniata; Vertebrata; Euteleostomi; Mammalia; Eutheria; Euarchontoglires; Primates; Haplorrhini; Catarrhini; Cercopithecidae; Cercopithecinae; Macaca
0.265	XP_005060904	134.806	2.35e-30	Ficedula albicollis	0.9419	Eukaryota; Metazoa; Chordata; Craniata; Vertebrata; Euteleostomi; Testudines + Archosauria group; Archosauria; Dinosauria; Saurischia; Theropoda; Coelurosauria; Aves; Neognathae; Passeriformes; Muscicapidae; Ficedula
0.276	XP_004005358	134.806	2.37e-30	Ovis aries	0.8283	Eukaryota; Metazoa; Chordata; Craniata; Vertebrata; Euteleostomi; Mammalia; Eutheria; Laurasiatheria; Cetartiodactyla; Ruminantia; Pecora; Bovidae; Caprinae; Ovis
0.273	XP_007944515	134.42	2.69e-30	Orycteropus afer	0.8283	Eukaryota; Metazoa; Chordata; Craniata; Vertebrata; Euteleostomi; Mammalia; Eutheria; Afrotheria; Tubulidentata; Orycteropodidae; Orycteropus
0.273	EAW58754	134.42	2.85e-30	Homo sapiens	0.8283	Eukaryota; Metazoa; Chordata; Craniata; Vertebrata; Euteleostomi; Mammalia; Eutheria; Euarchontoglires; Primates; Haplorrhini; Catarrhini; Hominidae; Homo
0.276	XP_005891417	134.42	2.92e-30	Bos mutus	0.8283	Eukaryota; Metazoa; Chordata; Craniata; Vertebrata; Euteleostomi; Mammalia; Eutheria; Laurasiatheria; Cetartiodactyla; Ruminantia; Pecora; Bovidae; Bovinae; Bos
0.276	XP_874176	134.42	3.03e-30	Bos taurus	0.8283	Eukaryota; Metazoa; Chordata; Craniata; Vertebrata; Euteleostomi; Mammalia; Eutheria; Laurasiatheria; Cetartiodactyla; Ruminantia; Pecora; Bovidae; Bovinae; Bos
0.273	XP_005581831	134.42	3.05e-30	Macaca fascicularis	0.8283	Eukaryota; Metazoa; Chordata; Craniata; Vertebrata; Euteleostomi; Mammalia; Eutheria; Euarchontoglires; Primates; Haplorrhini; Catarrhini; Cercopithecidae; Cercopithecinae; Macaca
0.276	XP_005983900	134.42	3.1e-30	Pantholops hodgsonii	0.8283	Eukaryota; Metazoa; Chordata; Craniata; Vertebrata; Euteleostomi; Mammalia; Eutheria; Laurasiatheria; Cetartiodactyla; Ruminantia; Pecora; Bovidae; Antilopinae; Pantholops
0.276	XP_006080659	134.42	3.14e-30	Bubalus bubalis	0.8283	Eukaryota; Metazoa; Chordata; Craniata; Vertebrata; Euteleostomi; Mammalia; Eutheria; Laurasiatheria; Cetartiodactyla; Ruminantia; Pecora; Bovidae; Bovinae; Bubalus
0.273	XP_001108823	134.42	3.17e-30	Macaca mulatta	0.8283	Eukaryota; Metazoa; Chordata; Craniata; Vertebrata; Euteleostomi; Mammalia; Eutheria; Euarchontoglires; Primates; Haplorrhini; Catarrhini; Cercopithecidae; Cercopithecinae; Macaca
0.28	XP_004591926	134.035	3.29e-30	Ochotona princeps	0.8283	Eukaryota; Metazoa; Chordata; Craniata; Vertebrata; Euteleostomi; Mammalia; Eutheria; Euarchontoglires; Glires; Lagomorpha; Ochotonidae; Ochotona
0.249	XP_005470385	134.42	3.38e-30	Oreochromis niloticus	0.9621	Eukaryota; Metazoa; Chordata; Craniata; Vertebrata; Euteleostomi; Actinopterygii; Neopterygii; Teleostei; Neoteleostei; Acanthomorphata; Ovalentaria; Cichlomorphae; Cichliformes; Cichlidae; African cichlids; Pseudocrenilabrinae; Oreochromini; Oreochromis
0.273	XP_853262	134.035	3.66e-30	Canis lupus	0.8283	Eukaryota; Metazoa; Chordata; Craniata; Vertebrata; Euteleostomi; Mammalia; Eutheria; Laurasiatheria; Carnivora; Caniformia; Canidae; Canis
0.265	XP_005155163	133.65	4.38e-30	Melopsittacus undulatus	0.9419	Eukaryota; Metazoa; Chordata; Craniata; Vertebrata; Euteleostomi; Testudines + Archosauria group; Archosauria; Dinosauria; Saurischia; Theropoda; Coelurosauria; Aves; Neognathae; Psittaciformes; Psittacidae; Melopsittacus
0.273	XP_006104077	133.65	4.51e-30	Myotis lucifugus	0.8283	Eukaryota; Metazoa; Chordata; Craniata; Vertebrata; Euteleostomi; Mammalia; Eutheria; Laurasiatheria; Chiroptera; Microchiroptera; Vespertilionidae; Myotis
0.284	XP_004457474	133.65	5e-30	Dasypus novemcinctus	0.8258	Eukaryota; Metazoa; Chordata; Craniata; Vertebrata; Euteleostomi; Mammalia; Eutheria; Xenarthra; Cingulata; Dasypodidae; Dasypus
0.284	XP_004637254	133.65	5.11e-30	Octodon degus	0.8283	Eukaryota; Metazoa; Chordata; Craniata; Vertebrata; Euteleostomi; Mammalia; Eutheria; Euarchontoglires; Glires; Rodentia; Hystricognathi; Octodontidae; Octodon
0.273	XP_006223747	133.265	6.64e-30	Rattus norvegicus	0.8283	Eukaryota; Metazoa; Chordata; Craniata; Vertebrata; Euteleostomi; Mammalia; Eutheria; Euarchontoglires; Glires; Rodentia; Sciurognathi; Muroidea; Muridae; Murinae; Rattus
0.273	XP_219779	133.265	6.68e-30	Rattus norvegicus	0.8283	Eukaryota; Metazoa; Chordata; Craniata; Vertebrata; Euteleostomi; Mammalia; Eutheria; Euarchontoglires; Glires; Rodentia; Sciurognathi; Muroidea; Muridae; Murinae; Rattus
0.265	XP_005488213	132.88	8.08e-30	Zonotrichia albicollis	0.9419	Eukaryota; Metazoa; Chordata; Craniata; Vertebrata; Euteleostomi; Testudines + Archosauria group; Archosauria; Dinosauria; Saurischia; Theropoda; Coelurosauria; Aves; Neognathae; Passeriformes; Passeroidea; Fringillidae; Emberizinae; Emberizini; Zonotrichia
0.276	XP_005063762	132.88	9.82e-30	Mesocricetus auratus	0.8283	Eukaryota; Metazoa; Chordata; Craniata; Vertebrata; Euteleostomi; Mammalia; Eutheria; Euarchontoglires; Glires; Rodentia; Sciurognathi; Muroidea; Cricetidae; Cricetinae; Mesocricetus
0.273	XP_005660184	132.494	1.24e-29	Sus scrofa	0.8283	Eukaryota; Metazoa; Chordata; Craniata; Vertebrata; Euteleostomi; Mammalia; Eutheria; Laurasiatheria; Cetartiodactyla; Suina; Suidae; Sus
0.279	XP_005352181	132.494	1.31e-29	Microtus ochrogaster	0.8283	Eukaryota; Metazoa; Chordata; Craniata; Vertebrata; Euteleostomi; Mammalia; Eutheria; Euarchontoglires; Glires; Rodentia; Sciurognathi; Muroidea; Cricetidae; Arvicolinae; Microtus
0.273	XP_003121963	132.109	1.52e-29	Sus scrofa	0.8283	Eukaryota; Metazoa; Chordata; Craniata; Vertebrata; Euteleostomi; Mammalia; Eutheria; Laurasiatheria; Cetartiodactyla; Suina; Suidae; Sus
0.273	XP_008143220	132.109	1.59e-29	Eptesicus fuscus	0.8283	Eukaryota; Metazoa; Chordata; Craniata; Vertebrata; Euteleostomi; Mammalia; Eutheria; Laurasiatheria; Chiroptera; Microchiroptera; Vespertilionidae; Eptesicus
0.268	XP_005522812	132.109	1.72e-29	Pseudopodoces humilis	0.9419	Eukaryota; Metazoa; Chordata; Craniata; Vertebrata; Euteleostomi; Testudines + Archosauria group; Archosauria; Dinosauria; Saurischia; Theropoda; Coelurosauria; Aves; Neognathae; Passeriformes; Paridae; Pseudopodoces
0.274	XP_004600202	130.954	3.64e-29	Sorex araneus	0.8258	Eukaryota; Metazoa; Chordata; Craniata; Vertebrata; Euteleostomi; Mammalia; Eutheria; Laurasiatheria; Insectivora; Soricidae; Soricinae; Sorex
0.246	XP_006627118	130.954	4.17e-29	Lepisosteus oculatus	0.9369	Eukaryota; Metazoa; Chordata; Craniata; Vertebrata; Euteleostomi; Actinopterygii; Neopterygii; Holostei; Semionotiformes; Lepisosteidae; Lepisosteus
0.28	XP_006975876	130.954	4.27e-29	Peromyscus maniculatus	0.8283	Eukaryota; Metazoa; Chordata; Craniata; Vertebrata; Euteleostomi; Mammalia; Eutheria; Euarchontoglires; Glires; Rodentia; Sciurognathi; Muroidea; Cricetidae; Neotominae; Peromyscus
0.28	XP_003216613	130.568	4.52e-29	Anolis carolinensis	0.8283	Eukaryota; Metazoa; Chordata; Craniata; Vertebrata; Euteleostomi; Lepidosauria; Squamata; Bifurcata; Unidentata; Episquamata; Toxicofera; Iguania; Iguanidae; Polychrotinae; Anolis
0.27	XP_005499847	130.568	5.13e-29	Columba livia	0.8283	Eukaryota; Metazoa; Chordata; Craniata; Vertebrata; Euteleostomi; Testudines + Archosauria group; Archosauria; Dinosauria; Saurischia; Theropoda; Coelurosauria; Aves; Neognathae; Columbiformes; Columbidae; Columba
0.265	XP_004177223	128.642	1.86e-28	Taeniopygia guttata	0.9419	Eukaryota; Metazoa; Chordata; Craniata; Vertebrata; Euteleostomi; Testudines + Archosauria group; Archosauria; Dinosauria; Saurischia; Theropoda; Coelurosauria; Aves; Neognathae; Passeriformes; Passeroidea; Estrildidae; Estrildinae; Taeniopygia
0.267	XP_006918533	128.642	1.91e-28	Pteropus alecto	0.8283	Eukaryota; Metazoa; Chordata; Craniata; Vertebrata; Euteleostomi; Mammalia; Eutheria; Laurasiatheria; Chiroptera; Megachiroptera; Pteropodidae; Pteropodinae; Pteropus
0.247	XP_008286020	128.642	2.1e-28	Stegastes partitus	0.9621	Eukaryota; Metazoa; Chordata; Craniata; Vertebrata; Euteleostomi; Actinopterygii; Neopterygii; Teleostei; Neoteleostei; Acanthomorphata; Ovalentaria; Pomacentridae; Stegastes
0.273	XP_007649033	128.642	2.16e-28	Cricetulus griseus	0.8283	Eukaryota; Metazoa; Chordata; Craniata; Vertebrata; Euteleostomi; Mammalia; Eutheria; Euarchontoglires; Glires; Rodentia; Sciurognathi; Muroidea; Cricetidae; Cricetinae; Cricetulus
0.267	ELK07012	128.257	2.66e-28	Pteropus alecto	0.8283	Eukaryota; Metazoa; Chordata; Craniata; Vertebrata; Euteleostomi; Mammalia; Eutheria; Laurasiatheria; Chiroptera; Megachiroptera; Pteropodidae; Pteropodinae; Pteropus
0.276	XP_005173914	126.331	2.88e-28	Danio rerio	0.8384	Eukaryota; Metazoa; Chordata; Craniata; Vertebrata; Euteleostomi; Actinopterygii; Neopterygii; Teleostei; Ostariophysi; Cypriniformes; Cyprinidae; Danio
0.335	XP_006558334	127.872	2.96e-28	Apis mellifera	0.5126	Eukaryota; Metazoa; Ecdysozoa; Arthropoda; Hexapoda; Insecta; Pterygota; Neoptera; Endopterygota; Hymenoptera; Apocrita; Aculeata; Apoidea; Apidae; Apis
0.348	EGI59054	127.872	3.23e-28	Acromyrmex echinatior	0.5152	Eukaryota; Metazoa; Ecdysozoa; Arthropoda; Hexapoda; Insecta; Pterygota; Neoptera; Endopterygota; Hymenoptera; Apocrita; Aculeata; Vespoidea; Formicidae; Myrmicinae; Acromyrmex
0.276	XP_007626105	127.487	4.77e-28	Cricetulus griseus	0.7475	Eukaryota; Metazoa; Chordata; Craniata; Vertebrata; Euteleostomi; Mammalia; Eutheria; Euarchontoglires; Glires; Rodentia; Sciurognathi; Muroidea; Cricetidae; Cricetinae; Cricetulus
0.275	XP_005111196	127.487	5.86e-28	Aplysia californica	0.75	Eukaryota; Metazoa; Lophotrochozoa; Mollusca; Gastropoda; Heterobranchia; Euthyneura; Euopisthobranchia; Aplysiomorpha; Aplysioidea; Aplysiidae; Aplysia
0.249	XP_008324147	125.946	1.63e-27	Cynoglossus semilaevis	0.9419	Eukaryota; Metazoa; Chordata; Craniata; Vertebrata; Euteleostomi; Actinopterygii; Neopterygii; Teleostei; Neoteleostei; Acanthomorphata; Carangimorphariae; Pleuronectiformes; Pleuronectoidei; Cynoglossidae; Cynoglossinae; Cynoglossus
0.326	XP_003487445	124.79	3.36e-27	Bombus impatiens	0.5126	Eukaryota; Metazoa; Ecdysozoa; Arthropoda; Hexapoda; Insecta; Pterygota; Neoptera; Endopterygota; Hymenoptera; Apocrita; Aculeata; Apoidea; Apidae; Bombus; Pyrobombus
0.269	XP_007098641	124.405	5.16e-27	Panthera tigris	0.803	Eukaryota; Metazoa; Chordata; Craniata; Vertebrata; Euteleostomi; Mammalia; Eutheria; Laurasiatheria; Carnivora; Feliformia; Felidae; Pantherinae; Panthera
0.33	XP_003701436	124.02	5.27e-27	Megachile rotundata	0.5051	Eukaryota; Metazoa; Ecdysozoa; Arthropoda; Hexapoda; Insecta; Pterygota; Neoptera; Endopterygota; Hymenoptera; Apocrita; Aculeata; Apoidea; Megachilidae; Megachilinae; Megachile
0.271	XP_003407734	124.02	6.82e-27	Loxodonta africana	0.7803	Eukaryota; Metazoa; Chordata; Craniata; Vertebrata; Euteleostomi; Mammalia; Eutheria; Afrotheria; Proboscidea; Elephantidae; Loxodonta
0.261	XP_007904730	123.635	9.11e-27	Callorhinchus milii	0.8258	Eukaryota; Metazoa; Chordata; Craniata; Vertebrata; Chondrichthyes; Holocephali; Chimaeriformes; Callorhinchidae; Callorhinchus
0.321	XP_003401457	123.25	9.21e-27	Bombus terrestris	0.5126	Eukaryota; Metazoa; Ecdysozoa; Arthropoda; Hexapoda; Insecta; Pterygota; Neoptera; Endopterygota; Hymenoptera; Apocrita; Aculeata; Apoidea; Apidae; Bombus; Bombus
0.321	EFN72473	120.939	4.97e-26	Camponotus floridanus	0.5126	Eukaryota; Metazoa; Ecdysozoa; Arthropoda; Hexapoda; Insecta; Pterygota; Neoptera; Endopterygota; Hymenoptera; Apocrita; Aculeata; Vespoidea; Formicidae; Formicinae; Camponotus
0.271	XP_007230667	120.553	9.3e-26	Astyanax mexicanus	0.8636	Eukaryota; Metazoa; Chordata; Craniata; Vertebrata; Euteleostomi; Actinopterygii; Neopterygii; Teleostei; Ostariophysi; Characiformes; Characoidei; Characidae; Characidae incertae sedis; Astyanax clade; Astyanax
0.271	XP_007230666	120.553	9.3e-26	Astyanax mexicanus	0.8636	Eukaryota; Metazoa; Chordata; Craniata; Vertebrata; Euteleostomi; Actinopterygii; Neopterygii; Teleostei; Ostariophysi; Characiformes; Characoidei; Characidae; Characidae incertae sedis; Astyanax clade; Astyanax
0.343	EZA54393	119.398	1.49e-25	Cerapachys biroi	0.5076	Eukaryota; Metazoa; Ecdysozoa; Arthropoda; Hexapoda; Insecta; Pterygota; Neoptera; Endopterygota; Hymenoptera; Apocrita; Aculeata; Vespoidea; Formicidae; Cerapachyinae; Cerapachyini; Cerapachys
0.275	XP_007230669	117.857	3e-25	Astyanax mexicanus	0.8636	Eukaryota; Metazoa; Chordata; Craniata; Vertebrata; Euteleostomi; Actinopterygii; Neopterygii; Teleostei; Ostariophysi; Characiformes; Characoidei; Characidae; Characidae incertae sedis; Astyanax clade; Astyanax
0.267	ELK31882	117.472	7.7e-25	Myotis davidii	0.8182	Eukaryota; Metazoa; Chordata; Craniata; Vertebrata; Euteleostomi; Mammalia; Eutheria; Laurasiatheria; Chiroptera; Microchiroptera; Vespertilionidae; Myotis
0.313	XP_008207217	116.701	1.05e-24	Nasonia vitripennis	0.5076	Eukaryota; Metazoa; Ecdysozoa; Arthropoda; Hexapoda; Insecta; Pterygota; Neoptera; Endopterygota; Hymenoptera; Apocrita; Chalcidoidea; Pteromalidae; Pteromalinae; Nasonia
0.264	CDQ84609	117.087	1.11e-24	Oncorhynchus mykiss	0.8333	Eukaryota; Metazoa; Chordata; Craniata; Vertebrata; Euteleostomi; Actinopterygii; Neopterygii; Teleostei; Protacanthopterygii; Salmoniformes; Salmonidae; Salmoninae; Oncorhynchus
0.313	XP_003426679	116.316	1.56e-24	Nasonia vitripennis	0.5076	Eukaryota; Metazoa; Ecdysozoa; Arthropoda; Hexapoda; Insecta; Pterygota; Neoptera; Endopterygota; Hymenoptera; Apocrita; Chalcidoidea; Pteromalidae; Pteromalinae; Nasonia
0.313	XP_008207214	116.316	1.57e-24	Nasonia vitripennis	0.5076	Eukaryota; Metazoa; Ecdysozoa; Arthropoda; Hexapoda; Insecta; Pterygota; Neoptera; Endopterygota; Hymenoptera; Apocrita; Chalcidoidea; Pteromalidae; Pteromalinae; Nasonia
0.271	XP_005683742	115.931	2.41e-24	Capra hircus	0.7601	Eukaryota; Metazoa; Chordata; Craniata; Vertebrata; Euteleostomi; Mammalia; Eutheria; Laurasiatheria; Cetartiodactyla; Ruminantia; Pecora; Bovidae; Caprinae; Capra
0.296	EFN82790	114.005	7.65e-24	Harpegnathos saltator	0.5076	Eukaryota; Metazoa; Ecdysozoa; Arthropoda; Hexapoda; Insecta; Pterygota; Neoptera; Endopterygota; Hymenoptera; Apocrita; Aculeata; Vespoidea; Formicidae; Ponerinae; Ponerini; Harpegnathos
0.333	XP_005388724	113.62	1.22e-23	Chinchilla lanigera	0.5076	Eukaryota; Metazoa; Chordata; Craniata; Vertebrata; Euteleostomi; Mammalia; Eutheria; Euarchontoglires; Glires; Rodentia; Hystricognathi; Chinchillidae; Chinchilla
0.276	AAH23491	110.538	2.53e-23	Mus musculus	0.7172	Eukaryota; Metazoa; Chordata; Craniata; Vertebrata; Euteleostomi; Mammalia; Eutheria; Euarchontoglires; Glires; Rodentia; Sciurognathi; Muroidea; Muridae; Murinae; Mus; Mus
0.269	XP_006761676	112.079	3.64e-23	Myotis davidii	0.7576	Eukaryota; Metazoa; Chordata; Craniata; Vertebrata; Euteleostomi; Mammalia; Eutheria; Laurasiatheria; Chiroptera; Microchiroptera; Vespertilionidae; Myotis
0.269	XP_006761675	112.079	4.19e-23	Myotis davidii	0.7576	Eukaryota; Metazoa; Chordata; Craniata; Vertebrata; Euteleostomi; Mammalia; Eutheria; Laurasiatheria; Chiroptera; Microchiroptera; Vespertilionidae; Myotis
0.269	XP_006761674	111.694	4.83e-23	Myotis davidii	0.7576	Eukaryota; Metazoa; Chordata; Craniata; Vertebrata; Euteleostomi; Mammalia; Eutheria; Laurasiatheria; Chiroptera; Microchiroptera; Vespertilionidae; Myotis
0.325	EFX77052	108.612	6.46e-23	Daphnia pulex	0.5884	Eukaryota; Metazoa; Ecdysozoa; Arthropoda; Crustacea; Branchiopoda; Diplostraca; Cladocera; Anomopoda; Daphniidae; Daphnia
0.346	XP_007182252	110.538	1.15e-22	Balaenoptera acutorostrata	0.4596	Eukaryota; Metazoa; Chordata; Craniata; Vertebrata; Euteleostomi; Mammalia; Eutheria; Laurasiatheria; Cetartiodactyla; Cetacea; Mysticeti; Balaenopteridae; Balaenoptera
0.351	XP_005328020	110.538	1.24e-22	Ictidomys tridecemlineatus	0.4596	Eukaryota; Metazoa; Chordata; Craniata; Vertebrata; Euteleostomi; Mammalia; Eutheria; Euarchontoglires; Glires; Rodentia; Sciurognathi; Sciuridae; Xerinae; Marmotini; Ictidomys
0.351	XP_005660185	110.153	1.33e-22	Sus scrofa	0.4596	Eukaryota; Metazoa; Chordata; Craniata; Vertebrata; Euteleostomi; Mammalia; Eutheria; Laurasiatheria; Cetartiodactyla; Suina; Suidae; Sus

[truncated: 1 more sheets: A. pisum peptidase]
