# Supplementary material for: Antibacterial gene transfer across the tree of life
Source: eLife. 2014 Nov 25;3:e04266. doi: 10.7554/eLife.04266 (PMC4241558; doi:10.7554/eLife.04266)
Supplement: Supplementary file 4. — Iterative HGT analysis BLAST results. DOI: http://dx.doi.org/10.7554/eLife.04266.022 [file elife04266s004.xlsx]

## Sheet: Aciduliprofundum Lysozyme
% Pairwise Identity	Accession	Bit-Score	E Value	Organism	Query coverage	Taxonomy
1	WP_008084055	501.516	4.07e-173	Aciduliprofundum boonei	1	Archaea; Euryarchaeota; Aciduliprofundum
0.5	WP_015283091	241.121	1.08e-71	Aciduliprofundum sp.	0.9959	Archaea; Euryarchaeota; Aciduliprofundum
0.426	WP_024632914	170.629	1.63e-47		0.8211	Bacteria; Firmicutes; Bacilli; Bacillales; Paenibacillaceae
0.426	ETT50420	170.629	1.75e-47	Paenibacillus sp.	0.8211	Bacteria; Firmicutes; Bacilli; Bacillales; Paenibacillaceae; Paenibacillus
0.432	WP_017690146	169.859	3.05e-47	Paenibacillus sp.	0.8089	Bacteria; Firmicutes; Bacilli; Bacillales; Paenibacillaceae; Paenibacillus
0.426	ETT38710	169.088	6.52e-47	Paenibacillus sp.	0.8211	Bacteria; Firmicutes; Bacilli; Bacillales; Paenibacillaceae; Paenibacillus
0.432	WP_005550253	159.844	1.68e-44	Paenibacillus alvei	0.8089	Bacteria; Firmicutes; Bacilli; Bacillales; Paenibacillaceae; Paenibacillus
0.416	WP_017812836	162.155	3.13e-44	Paenibacillus sp.	0.8211	Bacteria; Firmicutes; Bacilli; Bacillales; Paenibacillaceae; Paenibacillus
0.413	WP_016822017	160.614	1.25e-43	Paenibacillus polymyxa	0.8374	Bacteria; Firmicutes; Bacilli; Bacillales; Paenibacillaceae; Paenibacillus
0.416	WP_007129510	158.688	3.68e-43	Paenibacillus lactis	0.8089	Bacteria; Firmicutes; Bacilli; Bacillales; Paenibacillaceae; Paenibacillus
0.41	WP_003339964	157.532	3.76e-43	Brevibacillus laterosporus	0.7846	Bacteria; Firmicutes; Bacilli; Bacillales; Paenibacillaceae; Brevibacillus
0.413	WP_023990499	157.147	2.7e-42	Paenibacillus polymyxa	0.8374	Bacteria; Firmicutes; Bacilli; Bacillales; Paenibacillaceae; Paenibacillus
0.421	WP_015843180	155.221	3.97e-42	Paenibacillus sp.	0.7846	Bacteria; Firmicutes; Bacilli; Bacillales; Paenibacillaceae; Paenibacillus
0.401	WP_003473792	155.992	1.04e-41	Clostridium perfringens	0.8537	Bacteria; Firmicutes; Clostridia; Clostridiales; Clostridiaceae; Clostridium
0.402	WP_029517402	152.91	1.4e-41	Paenibacillus sp.	0.8415	Bacteria; Firmicutes; Bacilli; Bacillales; Paenibacillaceae; Paenibacillus
0.406	WP_025364434	153.295	2.67e-41	Paenibacillus polymyxa	0.8374	Bacteria; Firmicutes; Bacilli; Bacillales; Paenibacillaceae; Paenibacillus
0.408	WP_025684820	154.451	3.08e-41	Paenibacillus sp.	0.8374	Bacteria; Firmicutes; Bacilli; Bacillales; Paenibacillaceae; Paenibacillus
0.402	GAF06694	152.91	3.46e-41	Paenibacillus pini	0.8252	Bacteria; Firmicutes; Bacilli; Bacillales; Paenibacillaceae; Paenibacillus
0.396	WP_003480080	154.451	3.95e-41	Clostridium perfringens	0.8537	Bacteria; Firmicutes; Clostridia; Clostridiales; Clostridiaceae; Clostridium
0.396	WP_004457394	154.451	4.62e-41	Clostridium perfringens	0.8537	Bacteria; Firmicutes; Clostridia; Clostridiales; Clostridiaceae; Clostridium
0.432	WP_025604511	152.525	5.88e-41	Pontibacter actiniarum	0.7927	Bacteria; Bacteroidetes; Cytophagia; Cytophagales; Cytophagaceae; Pontibacter
0.405	WP_025608710	152.525	6.18e-41	Pontibacter actiniarum	0.7886	Bacteria; Bacteroidetes; Cytophagia; Cytophagales; Cytophagaceae; Pontibacter
0.396	WP_003455668	153.68	8.04e-41	Clostridium perfringens	0.8537	Bacteria; Firmicutes; Clostridia; Clostridiales; Clostridiaceae; Clostridium
0.464	WP_025162908	151.369	9.21e-41		0.7683	Bacteria; Firmicutes; Clostridia; Clostridiales; Peptostreptococcaceae; Peptoclostridium
0.401	WP_025648821	153.295	1.25e-40	Clostridium perfringens	0.8537	Bacteria; Firmicutes; Clostridia; Clostridiales; Clostridiaceae; Clostridium
0.392	WP_003471165	152.91	1.5e-40	Clostridium perfringens	0.8537	Bacteria; Firmicutes; Clostridia; Clostridiales; Clostridiaceae; Clostridium
0.392	WP_011009775	152.91	1.57e-40	Clostridium perfringens	0.8537	Bacteria; Firmicutes; Clostridia; Clostridiales; Clostridiaceae; Clostridium
0.392	WP_003461014	152.91	1.82e-40	Clostridium perfringens	0.8537	Bacteria; Firmicutes; Clostridia; Clostridiales; Clostridiaceae; Clostridium
0.404	WP_025724079	152.14	2.1e-40	Paenibacillus polymyxa	0.8374	Bacteria; Firmicutes; Bacilli; Bacillales; Paenibacillaceae; Paenibacillus
0.392	WP_014436681	150.214	2.64e-40	Phycisphaera mikurensis	0.8049	Bacteria; Planctomycetes; Phycisphaerae; Phycisphaerales; Phycisphaeraceae; Phycisphaera
0.392	WP_003449875	152.525	2.7e-40	Clostridium perfringens	0.8537	Bacteria; Firmicutes; Clostridia; Clostridiales; Clostridiaceae; Clostridium
0.392	WP_011590164	152.14	2.91e-40	Clostridium perfringens	0.8537	Bacteria; Firmicutes; Clostridia; Clostridiales; Clostridiaceae; Clostridium
0.382	WP_006061527	151.754	4.11e-40	Corynebacterium durum	0.8618	Bacteria; Actinobacteria; Actinobacteridae; Actinomycetales; Corynebacterineae; Corynebacteriaceae; Corynebacterium
0.459	WP_021433992	149.828	4.27e-40		0.7683	Bacteria; Firmicutes; Clostridia; Clostridiales; Peptostreptococcaceae; Peptoclostridium
0.459	WP_021430342	149.443	4.79e-40		0.7683	Bacteria; Firmicutes; Clostridia; Clostridiales; Peptostreptococcaceae; Peptoclostridium
0.41	WP_015846710	148.673	1.18e-39	Paenibacillus sp.	0.7846	Bacteria; Firmicutes; Bacilli; Bacillales; Paenibacillaceae; Paenibacillus
0.392	WP_003478924	150.599	1.24e-39	Clostridium perfringens	0.8537	Bacteria; Firmicutes; Clostridia; Clostridiales; Clostridiaceae; Clostridium
0.356	WP_013016641	147.902	1.82e-39	Stackebrandtia nassauensis	0.9187	Bacteria; Actinobacteria; Actinobacteridae; Actinomycetales; Glycomycineae; Glycomycetaceae; Stackebrandtia
0.424	WP_009785926	151.754	2.48e-39	Lyngbya sp.	0.7683	Bacteria; Cyanobacteria; Oscillatoriophycideae; Oscillatoriales; Lyngbya
0.424	WP_023069504	151.369	2.97e-39	Lyngbya aestuarii	0.7683	Bacteria; Cyanobacteria; Oscillatoriophycideae; Oscillatoriales; Lyngbya
0.395	WP_018476417	147.517	5.12e-39	Pontibacter roseus	0.8049	Bacteria; Bacteroidetes; Cytophagia; Cytophagales; Cytophagaceae; Pontibacter
0.389	WP_003259698	148.288	1.41e-38	Bacillus thuringiensis	0.8943	Bacteria; Firmicutes; Bacilli; Bacillales; Bacillaceae; Bacillus; Bacillus cereus group
0.431	WP_002128569	147.902	1.49e-38	Bacillus cereus	0.7683	Bacteria; Firmicutes; Bacilli; Bacillales; Bacillaceae; Bacillus; Bacillus cereus group
0.418	WP_016120641	147.902	1.69e-38	Bacillus cereus	0.8415	Bacteria; Firmicutes; Bacilli; Bacillales; Bacillaceae; Bacillus; Bacillus cereus group
0.418	WP_002185130	147.902	1.71e-38	Bacillus cereus	0.8415	Bacteria; Firmicutes; Bacilli; Bacillales; Bacillaceae; Bacillus
0.431	WP_002190411	147.902	1.73e-38	Bacillus cereus	0.7683	Bacteria; Firmicutes; Bacilli; Bacillales; Bacillaceae; Bacillus; Bacillus cereus group
0.399	WP_001181414	147.517	2.11e-38	Bacillus cereus	0.8618	Bacteria; Firmicutes; Bacilli; Bacillales; Bacillaceae; Bacillus
0.399	WP_001181415	147.517	2.31e-38	Bacillus cereus	0.8618	Bacteria; Firmicutes; Bacilli; Bacillales; Bacillaceae; Bacillus; Bacillus cereus group
0.399	WP_029443064	147.517	2.36e-38	Bacillus thuringiensis	0.8618	Bacteria; Firmicutes; Bacilli; Bacillales; Bacillaceae; Bacillus; Bacillus cereus group
0.382	WP_003477348	147.132	2.41e-38	Clostridium perfringens	0.8537	Bacteria; Firmicutes; Clostridia; Clostridiales; Clostridiaceae; Clostridium
0.399	WP_001181402	147.132	2.49e-38		0.8618	Bacteria; Firmicutes; Bacilli; Bacillales; Bacillaceae
0.399	WP_001181401	147.132	2.57e-38	Bacillus thuringiensis	0.8618	Bacteria; Firmicutes; Bacilli; Bacillales; Bacillaceae; Bacillus; Bacillus cereus group
0.382	WP_003460270	147.132	2.57e-38	Clostridium perfringens	0.8537	Bacteria; Firmicutes; Clostridia; Clostridiales; Clostridiaceae; Clostridium
0.38	WP_028591111	146.362	2.7e-38	Paenibacillus panacisoli	0.8089	Bacteria; Firmicutes; Bacilli; Bacillales; Paenibacillaceae; Paenibacillus
0.418	WP_002167812	147.132	3.06e-38	Bacillus cereus	0.8415	Bacteria; Firmicutes; Bacilli; Bacillales; Bacillaceae; Bacillus; Bacillus cereus group
0.38	WP_025679083	146.362	3.33e-38	Paenibacillus massiliensis	0.8089	Bacteria; Firmicutes; Bacilli; Bacillales; Paenibacillaceae; Paenibacillus
0.399	WP_003274704	147.132	3.55e-38	Bacillus thuringiensis	0.8618	Bacteria; Firmicutes; Bacilli; Bacillales; Bacillaceae; Bacillus; Bacillus cereus group
0.399	WP_001181400	146.747	4.05e-38	Bacillus cereus	0.8618	Bacteria; Firmicutes; Bacilli; Bacillales; Bacillaceae; Bacillus; Bacillus cereus group
0.385	WP_018885084	145.976	4.33e-38	Paenibacillus massiliensis	0.8089	Bacteria; Firmicutes; Bacilli; Bacillales; Paenibacillaceae; Paenibacillus
0.399	AHX19690	146.362	5.04e-38	Bacillus bombysepticus	0.8618	Bacteria; Firmicutes; Bacilli; Bacillales; Bacillaceae; Bacillus
0.399	WP_002005575	146.747	5.21e-38	Bacillus cereus	0.8618	Bacteria; Firmicutes; Bacilli; Bacillales; Bacillaceae; Bacillus; Bacillus cereus group
0.399	WP_001181403	146.362	5.42e-38	Bacillus cereus	0.8618	Bacteria; Firmicutes; Bacilli; Bacillales; Bacillaceae; Bacillus
0.376	WP_019687476	145.976	5.52e-38	Paenibacillus polymyxa	0.8496	Bacteria; Firmicutes; Bacilli; Bacillales; Paenibacillaceae; Paenibacillus
0.404	WP_001154090	146.362	5.53e-38	Bacillus cereus	0.8618	Bacteria; Firmicutes; Bacilli; Bacillales; Bacillaceae; Bacillus; Bacillus cereus group
0.404	WP_016718257	146.362	5.71e-38	Bacillus cereus	0.8618	Bacteria; Firmicutes; Bacilli; Bacillales; Bacillaceae; Bacillus; Bacillus cereus group
0.374	WP_006036137	145.976	5.82e-38	Paenibacillus curdlanolyticus	0.8415	Bacteria; Firmicutes; Bacilli; Bacillales; Paenibacillaceae; Paenibacillus
0.408	CDM70433	146.747	5.86e-38	Clostridium sp.	0.8293	Bacteria; Firmicutes; Clostridia; Clostridiales; Clostridiaceae; Clostridium
0.403	WP_025273325	144.05	6.06e-38	Haloglycomyces albus	0.8008	Bacteria; Actinobacteria; Actinobacteridae; Actinomycetales; Glycomycineae; Glycomycetaceae; Haloglycomyces
0.374	WP_007658370	144.821	6.21e-38	Pontibacter sp.	0.8496	Bacteria; Bacteroidetes; Cytophagia; Cytophagales; Cytophagaceae; Pontibacter
0.377	WP_003481414	145.976	6.89e-38	Clostridium perfringens	0.8537	Bacteria; Firmicutes; Clostridia; Clostridiales; Clostridiaceae; Clostridium
0.399	CDN37170	145.976	7.24e-38	Bacillus thuringiensis	0.8618	Bacteria; Firmicutes; Bacilli; Bacillales; Bacillaceae; Bacillus; Bacillus cereus group
0.399	WP_016080623	145.976	7.87e-38	Bacillus cereus	0.8618	Bacteria; Firmicutes; Bacilli; Bacillales; Bacillaceae; Bacillus; Bacillus cereus group
0.399	WP_002172948	145.976	8.2e-38	Bacillus cereus	0.8618	Bacteria; Firmicutes; Bacilli; Bacillales; Bacillaceae; Bacillus; Bacillus cereus group
0.357	WP_022342817	142.124	1e-37	Roseburia sp.	0.8008	Bacteria; Firmicutes; Clostridia; Clostridiales; Lachnospiraceae; Roseburia; environmental samples
0.399	WP_001181394	145.206	1.53e-37	Bacillus cereus	0.8618	Bacteria; Firmicutes; Bacilli; Bacillales; Bacillaceae; Bacillus; Bacillus cereus group
0.394	WP_016098824	145.206	1.58e-37	Bacillus cereus	0.8618	Bacteria; Firmicutes; Bacilli; Bacillales; Bacillaceae; Bacillus; Bacillus cereus group
0.399	WP_001181399	145.206	1.71e-37	Bacillus cereus	0.8618	Bacteria; Firmicutes; Bacilli; Bacillales; Bacillaceae; Bacillus; Bacillus cereus group
0.399	WP_001181393	144.821	1.78e-37		0.8618	Bacteria; Firmicutes; Bacilli
0.399	WP_001181397	144.821	1.78e-37	Bacillus cereus	0.8618	Bacteria; Firmicutes; Bacilli; Bacillales; Bacillaceae; Bacillus
0.399	WP_025710102	144.821	1.82e-37	Bacillus subtilis	0.8618	Bacteria; Firmicutes; Bacilli; Bacillales; Bacillaceae; Bacillus
0.399	WP_001181398	144.821	1.86e-37		0.8618	Bacteria
0.399	WP_006920019	144.821	1.92e-37	Bacillus sp.	0.8618	Bacteria; Firmicutes; Bacilli; Bacillales; Bacillaceae; Bacillus
0.404	WP_007413618	147.132	2.02e-37	Pedosphaera parvula	0.7846	Bacteria; Verrucomicrobia; Verrucomicrobiae; Verrucomicrobiales; Verrucomicrobia subdivision 3; Pedosphaera
0.399	WP_002062092	145.206	2.33e-37	Bacillus cereus	0.8618	Bacteria; Firmicutes; Bacilli; Bacillales; Bacillaceae; Bacillus
0.399	WP_001181392	144.821	2.36e-37	Bacillus cereus	0.8618	Bacteria; Firmicutes; Bacilli; Bacillales; Bacillaceae; Bacillus
0.421	WP_002087880	144.436	2.57e-37	Bacillus cereus	0.7683	Bacteria; Firmicutes; Bacilli; Bacillales; Bacillaceae; Bacillus; Bacillus cereus group
0.39	WP_007537348	142.124	2.71e-37	Rhodococcus triatomae	0.7967	Bacteria; Actinobacteria; Actinobacteridae; Actinomycetales; Corynebacterineae; Nocardiaceae; Rhodococcus
0.421	WP_007354184	145.976	3.01e-37		0.7642	Bacteria; Cyanobacteria; Oscillatoriophycideae; Oscillatoriales
0.355	WP_026929016	142.124	3.03e-37	Glycomyces tenuis	0.9431	Bacteria; Actinobacteria; Actinobacteridae; Actinomycetales; Glycomycineae; Glycomycetaceae; Glycomyces
0.426	WP_002142760	144.436	3.12e-37	Bacillus cereus	0.7683	Bacteria; Firmicutes; Bacilli; Bacillales; Bacillaceae; Bacillus
0.415	WP_016125127	144.436	3.16e-37	Bacillus cereus	0.7683	Bacteria; Firmicutes; Bacilli; Bacillales; Bacillaceae; Bacillus; Bacillus cereus group
0.394	WP_016118475	144.436	3.29e-37	Bacillus cereus	0.8618	Bacteria; Firmicutes; Bacilli; Bacillales; Bacillaceae; Bacillus; Bacillus cereus group
0.391	KEG39089	142.895	3.64e-37	Streptomyces griseorubens	0.7927	Bacteria; Actinobacteria; Actinobacteridae; Actinomycetales; Streptomycineae; Streptomycetaceae; Streptomyces
0.371	WP_013018649	141.739	3.64e-37	Stackebrandtia nassauensis	0.813	Bacteria; Actinobacteria; Actinobacteridae; Actinomycetales; Glycomycineae; Glycomycetaceae; Stackebrandtia
0.415	WP_002199641	144.05	3.69e-37	Bacillus cereus	0.7683	Bacteria; Firmicutes; Bacilli; Bacillales; Bacillaceae; Bacillus; Bacillus cereus group
0.415	WP_001181395	144.05	3.69e-37	Bacillus thuringiensis	0.7683	Bacteria; Firmicutes; Bacilli; Bacillales; Bacillaceae; Bacillus; Bacillus cereus group
0.394	WP_002024625	144.436	3.86e-37	Bacillus cereus	0.8618	Bacteria; Firmicutes; Bacilli; Bacillales; Bacillaceae; Bacillus; Bacillus cereus group
0.394	AHW65540	146.362	4.58e-37	Corynebacterium glycinophilum	0.7927	Bacteria; Actinobacteria; Actinobacteridae; Actinomycetales; Corynebacterineae; Corynebacteriaceae; Corynebacterium
0.394	WP_023522785	143.665	4.92e-37	Bacillus thuringiensis	0.8618	Bacteria; Firmicutes; Bacilli; Bacillales; Bacillaceae; Bacillus; Bacillus cereus group
0.373	WP_011590484	143.665	5.26e-37	Clostridium perfringens	0.8537	Bacteria; Firmicutes; Clostridia; Clostridiales; Clostridiaceae; Clostridium
0.394	WP_001181396	143.665	5.58e-37	Bacillus cereus	0.8618	Bacteria; Firmicutes; Bacilli; Bacillales; Bacillaceae; Bacillus; Bacillus cereus group
0.402	WP_021621573	140.584	5.87e-37	Aneurinibacillus aneurinilyticus	0.7724	Bacteria; Firmicutes; Bacilli; Bacillales; Paenibacillaceae; Aneurinibacillus group; Aneurinibacillus
0.431	WP_021876272	145.206	6.12e-37	Clostridium chauvoei	0.7927	Bacteria; Firmicutes; Clostridia; Clostridiales; Clostridiaceae; Clostridium
0.383	WP_026922779	141.354	6.26e-37	Glycomyces arizonensis	0.8008	Bacteria; Actinobacteria; Actinobacteridae; Actinomycetales; Glycomycineae; Glycomycetaceae; Glycomyces
0.394	WP_002000503	143.665	7.01e-37	Bacillus cereus	0.8618	Bacteria; Firmicutes; Bacilli; Bacillales; Bacillaceae; Bacillus; Bacillus cereus group
0.396	WP_019963721	139.813	7.72e-37	Pannonibacter phragmitetus	0.7642	Bacteria; Proteobacteria; Alphaproteobacteria; Rhodobacterales; Rhodobacteraceae; Pannonibacter
0.359	AHJ95631	141.739	7.83e-37	Hymenobacter swuensis	0.8374	Bacteria; Bacteroidetes; Cytophagia; Cytophagales; Cytophagaceae; Hymenobacter
0.392	4KRU_A	140.198	8.01e-37		0.7805	Viruses; dsDNA viruses, no RNA stage; unclassified dsDNA phages
0.362	WP_022102964	142.124	8.32e-37	Prevotella sp.	0.9187	Bacteria; Bacteroidetes; Bacteroidia; Bacteroidales; Prevotellaceae; Prevotella; environmental samples
0.41	WP_016111186	143.28	9.26e-37	Bacillus cereus	0.7683	Bacteria; Firmicutes; Bacilli; Bacillales; Bacillaceae; Bacillus; Bacillus cereus group
0.421	WP_016100814	142.895	9.35e-37	Bacillus cereus	0.7683	Bacteria; Firmicutes; Bacilli; Bacillales; Bacillaceae; Bacillus; Bacillus cereus group
0.359	WP_025721169	142.51	9.64e-37	Paenibacillus sp.	0.8293	Bacteria; Firmicutes; Bacilli; Bacillales; Paenibacillaceae; Paenibacillus
0.393	WP_027755512	141.739	1.01e-36	Streptomyces sp.	0.8049	Bacteria; Actinobacteria; Actinobacteridae; Actinomycetales; Streptomycineae; Streptomycetaceae; Streptomyces
0.415	WP_016096324	142.895	1.06e-36	Bacillus cereus	0.7683	Bacteria; Firmicutes; Bacilli; Bacillales; Bacillaceae; Bacillus; Bacillus cereus group
0.414	WP_015179176	144.05	1.16e-36	Oscillatoria nigro-viridis	0.7683	Bacteria; Cyanobacteria; Oscillatoriophycideae; Oscillatoriales; Oscillatoria
0.359	WP_007429180	141.739	1.57e-36	Paenibacillus sp.	0.8293	Bacteria; Firmicutes; Bacilli; Bacillales; Paenibacillaceae; Paenibacillus
0.381	WP_007638198	138.658	1.6e-36	Cellvibrio sp.	0.7927	Bacteria; Proteobacteria; Gammaproteobacteria; Pseudomonadales; Pseudomonadaceae; Cellvibrio
0.408	WP_001181390	142.51	1.69e-36	Bacillus cereus	0.8415	Bacteria; Firmicutes; Bacilli; Bacillales; Bacillaceae; Bacillus; Bacillus cereus group
0.415	WP_002137770	142.51	1.79e-36	Bacillus cereus	0.7683	Bacteria; Firmicutes; Bacilli; Bacillales; Bacillaceae; Bacillus; Bacillus cereus group
0.368	WP_025364232	141.739	1.91e-36	Paenibacillus polymyxa	0.8293	Bacteria; Firmicutes; Bacilli; Bacillales; Paenibacillaceae; Paenibacillus
0.372	CBA18122	141.739	2.32e-36	Paenibacillus phage	0.8252	Viruses; unclassified phages
0.415	WP_001181407	141.739	2.8e-36	Bacillus cereus	0.7683	Bacteria; Firmicutes; Bacilli; Bacillales; Bacillaceae; Bacillus; Bacillus cereus group
0.363	WP_025717371	141.354	3.07e-36	Paenibacillus sp.	0.8374	Bacteria; Firmicutes; Bacilli; Bacillales; Paenibacillaceae; Paenibacillus
0.405	WP_002073908	142.124	3.17e-36	Bacillus cereus	0.7683	Bacteria; Firmicutes; Bacilli; Bacillales; Bacillaceae; Bacillus; Bacillus cereus group
0.399	WP_002146254	141.739	3.31e-36	Bacillus cereus	0.8415	Bacteria; Firmicutes; Bacilli; Bacillales; Bacillaceae; Bacillus; Bacillus cereus group
0.382	WP_013875133	143.665	3.64e-36	Frankia symbiont	0.7846	Bacteria; Actinobacteria; Actinobacteridae; Actinomycetales; Frankineae; Frankiaceae; Frankia
0.39	WP_022012429	139.813	3.84e-36	Bacteroides fragilis	0.7886	Bacteria; Bacteroidetes; Bacteroidia; Bacteroidales; Bacteroidaceae; Bacteroides; environmental samples
0.405	WP_001154088	141.354	4.26e-36	Bacillus cereus	0.7683	Bacteria; Firmicutes; Bacilli; Bacillales; Bacillaceae; Bacillus; Bacillus cereus group
0.368	WP_017426428	140.584	4.88e-36	Paenibacillus sp.	0.8293	Bacteria; Firmicutes; Bacilli; Bacillales; Paenibacillaceae; Paenibacillus
0.41	WP_002165256	140.969	5.2e-36	Bacillus cereus	0.7683	Bacteria; Firmicutes; Bacilli; Bacillales; Bacillaceae; Bacillus; Bacillus cereus group
0.397	WP_005583885	139.043	5.45e-36	Clostridium ultunense	0.7805	Bacteria; Firmicutes; Clostridia; Clostridiales; Clostridiaceae; Clostridium
0.394	WP_000020119	139.813	5.74e-36	Bacillus cereus	0.8211	Bacteria; Firmicutes; Bacilli; Bacillales; Bacillaceae; Bacillus; Bacillus cereus group
0.368	WP_016821293	140.198	6.06e-36	Paenibacillus polymyxa	0.8293	Bacteria; Firmicutes; Bacilli; Bacillales; Paenibacillaceae; Paenibacillus
0.39	WP_001181405	140.969	6.73e-36	Bacillus cereus	0.8618	Bacteria; Firmicutes; Bacilli; Bacillales; Bacillaceae; Bacillus; Bacillus cereus group
0.397	WP_003453824	140.584	6.99e-36	Clostridium perfringens	0.7805	Bacteria; Firmicutes; Clostridia; Clostridiales; Clostridiaceae; Clostridium
0.402	WP_007418519	142.895	7.46e-36	Pedosphaera parvula	0.7683	Bacteria; Verrucomicrobia; Verrucomicrobiae; Verrucomicrobiales; Verrucomicrobia subdivision 3; Pedosphaera
0.405	WP_029439749	140.584	7.75e-36	Bacillus thuringiensis	0.7683	Bacteria; Firmicutes; Bacilli; Bacillales; Bacillaceae; Bacillus; Bacillus cereus group
0.353	WP_008200424	138.272	8e-36	Algoriphagus machipongonensis	0.8862	Bacteria; Bacteroidetes; Cytophagia; Cytophagales; Cyclobacteriaceae; Algoriphagus
0.354	WP_025685136	139.813	8.37e-36	Paenibacillus sp.	0.8293	Bacteria; Firmicutes; Bacilli; Bacillales; Paenibacillaceae; Paenibacillus
0.41	WP_016092112	140.584	8.53e-36	Bacillus cereus	0.7683	Bacteria; Firmicutes; Bacilli; Bacillales; Bacillaceae; Bacillus; Bacillus cereus group
0.397	WP_003451245	140.198	8.86e-36	Clostridium perfringens	0.7805	Bacteria; Firmicutes; Clostridia; Clostridiales; Clostridiaceae; Clostridium
0.388	WP_004981519	139.428	8.89e-36	Streptomyces ghanaensis	0.8049	Bacteria; Actinobacteria; Actinobacteridae; Actinomycetales; Streptomycineae; Streptomycetaceae; Streptomyces
0.388	WP_016824022	139.043	9.27e-36	Streptomyces viridosporus	0.8049	Bacteria; Actinobacteria; Actinobacteridae; Actinomycetales; Streptomycineae; Streptomycetaceae; Streptomyces
0.373	WP_026277998	139.043	1.02e-35	Streptomyces sp.	0.8049	Bacteria; Actinobacteria; Actinobacteridae; Actinomycetales; Streptomycineae; Streptomycetaceae; Streptomyces
0.392	WP_011590769	139.813	1.2e-35	Clostridium perfringens	0.7805	Bacteria; Firmicutes; Clostridia; Clostridiales; Clostridiaceae; Clostridium
0.356	WP_007414322	142.895	1.32e-35	Pedosphaera parvula	0.9919	Bacteria; Verrucomicrobia; Verrucomicrobiae; Verrucomicrobiales; Verrucomicrobia subdivision 3; Pedosphaera
0.405	WP_001181410	139.813	1.35e-35	Bacillus cereus	0.7683	Bacteria; Firmicutes; Bacilli; Bacillales; Bacillaceae; Bacillus
0.385	WP_005820923	138.658	1.4e-35	Bacteroides fragilis	0.7886	Bacteria; Bacteroidetes; Bacteroidia; Bacteroidales; Bacteroidaceae; Bacteroides
0.388	WP_022480046	137.502	1.42e-35	Prevotella sp.	0.7927	Bacteria; Bacteroidetes; Bacteroidia; Bacteroidales; Prevotellaceae; Prevotella; environmental samples
0.389	WP_014460134	138.658	1.42e-35	Bacillus megaterium	0.7398	Bacteria; Firmicutes; Bacilli; Bacillales; Bacillaceae; Bacillus

## Sheet: Acyrthosiphon Lysozyme
% Pairwise Identity	Accession	Bit-Score	E Value	Organism	Query coverage	Taxonomy
1	BAJ46211	442.965	3.4e-150	Acyrthosiphon pisum	1	Eukaryota; Metazoa; Ecdysozoa; Arthropoda; Hexapoda; Insecta; Pterygota; Neoptera; Paraneoptera; Hemiptera; Sternorrhyncha; Aphidiformes; Aphidoidea; Aphididae; Macrosiphini; Acyrthosiphon
0.538	WP_029237587	238.039	1.52e-75	Wolbachia endosymbiont	0.9905	Bacteria; Proteobacteria; Alphaproteobacteria; Rickettsiales; Anaplasmataceae; Wolbachieae; Wolbachia
0.538	CDH88961	238.039	2.01e-75	Wolbachia endosymbiont	0.9905	Bacteria; Proteobacteria; Alphaproteobacteria; Rickettsiales; Anaplasmataceae; Wolbachieae; Wolbachia
0.543	WP_017531715	230.335	4.39e-72	Wolbachia endosymbiont	0.9289	Bacteria; Proteobacteria; Alphaproteobacteria; Rickettsiales; Anaplasmataceae; Wolbachieae; Wolbachia
0.508	WP_015588109	227.639	1.67e-71	Wolbachia endosymbiont	0.9336	Bacteria; Proteobacteria; Alphaproteobacteria; Rickettsiales; Anaplasmataceae; Wolbachieae; Wolbachia
0.492	WP_006280957	215.698	2.09e-66		0.9289	Bacteria; Proteobacteria; Alphaproteobacteria; Rickettsiales; Anaplasmataceae; Wolbachieae
0.491	WP_019236422	214.542	6.03e-66	Wolbachia pipientis	1	Bacteria; Proteobacteria; Alphaproteobacteria; Rickettsiales; Anaplasmataceae; Wolbachieae; Wolbachia
0.5	AGK87097	213.001	1.78e-65	Wolbachia endosymbiont	0.9289	Bacteria; Proteobacteria; Alphaproteobacteria; Rickettsiales; Anaplasmataceae; Wolbachieae; Wolbachia
0.48	BAN20199	191.43	3.82e-57	Riptortus pedestris	0.9289	Eukaryota; Metazoa; Ecdysozoa; Arthropoda; Hexapoda; Insecta; Pterygota; Neoptera; Paraneoptera; Hemiptera; Euhemiptera; Heteroptera; Panheteroptera; Pentatomomorpha; Coreoidea; Alydidae; Riptortus
0.488	BAN20106	180.644	7.27e-53	Riptortus pedestris	0.9289	Eukaryota; Metazoa; Ecdysozoa; Arthropoda; Hexapoda; Insecta; Pterygota; Neoptera; Paraneoptera; Hemiptera; Euhemiptera; Heteroptera; Panheteroptera; Pentatomomorpha; Coreoidea; Alydidae; Riptortus
0.473	WP_028968619	177.178	8.95e-52	Sphingomonas sp.	0.9384	Bacteria; Proteobacteria; Alphaproteobacteria; Sphingomonadales; Sphingomonadaceae; Sphingomonas
0.43	WP_013966385	164.466	7.42e-47	Nitrosomonas sp.	0.9289	Bacteria; Proteobacteria; Betaproteobacteria; Nitrosomonadales; Nitrosomonadaceae; Nitrosomonas
0.386	WP_012977990	164.851	2.66e-46	Azospirillum lipoferum	0.9621	Bacteria; Proteobacteria; Alphaproteobacteria; Rhodospirillales; Rhodospirillaceae; Azospirillum
0.4	WP_014189752	162.155	7.89e-46	Azospirillum lipoferum	0.9289	Bacteria; Proteobacteria; Alphaproteobacteria; Rhodospirillales; Rhodospirillaceae; Azospirillum
0.393	WP_027666103	158.688	1.26e-44	Rhizobium leguminosarum	0.9573	Bacteria; Proteobacteria; Alphaproteobacteria; Rhizobiales; Rhizobiaceae; Rhizobium/Agrobacterium group; Rhizobium
0.401	WP_028734708	147.132	6.08e-40	Rhizobium leguminosarum	0.9858	Bacteria; Proteobacteria; Alphaproteobacteria; Rhizobiales; Rhizobiaceae; Rhizobium/Agrobacterium group; Rhizobium
0.383	WP_028100759	146.362	9e-40	Duganella violaceinigra	0.9289	Bacteria; Proteobacteria; Betaproteobacteria; Burkholderiales; Oxalobacteraceae; Duganella
0.37	WP_007812147	135.961	7.25e-36	Rhizobium sp.	0.8863	Bacteria; Proteobacteria; Alphaproteobacteria; Rhizobiales; Rhizobiaceae; Rhizobium/Agrobacterium group; Rhizobium
0.429	WP_026258965	134.806	1.76e-35	Uliginosibacterium gangwonense	0.9005	Bacteria; Proteobacteria; Betaproteobacteria; Rhodocyclales; Rhodocyclaceae; Uliginosibacterium
0.343	WP_019368438	123.25	3.27e-30	Sphingomonas sp.	0.9242	Bacteria; Proteobacteria; Alphaproteobacteria; Sphingomonadales; Sphingomonadaceae; Sphingomonas
0.35	WP_021131629	119.783	3.84e-29	Phaeospirillum fulvum	0.9479	Bacteria; Proteobacteria; Alphaproteobacteria; Rhodospirillales; Rhodospirillaceae; Phaeospirillum
0.336	WP_002727328	118.627	9.7e-29	Phaeospirillum molischianum	0.9336	Bacteria; Proteobacteria; Alphaproteobacteria; Rhodospirillales; Rhodospirillaceae; Phaeospirillum
0.368	WP_014068717	119.398	1.1e-28	Enterobacter asburiae	0.9905	Bacteria; Proteobacteria; Gammaproteobacteria; Enterobacteriales; Enterobacteriaceae; Enterobacter; Enterobacter cloacae complex
0.36	WP_021132458	114.005	8.83e-27	Phaeospirillum fulvum	0.9289	Bacteria; Proteobacteria; Alphaproteobacteria; Rhodospirillales; Rhodospirillaceae; Phaeospirillum
0.374	WP_025872097	111.694	1.22e-26	Methylobacillus glycogenes	0.9147	Bacteria; Proteobacteria; Betaproteobacteria; Methylophilales; Methylophilaceae; Methylobacillus
0.357	WP_006978374	112.464	2.04e-26	Chthoniobacter flavus	0.9289	Bacteria; Verrucomicrobia; Spartobacteria; Chthoniobacter
0.361	WP_027802687	111.309	2.2e-26	Burkholderia dilworthii	0.9289	Bacteria; Proteobacteria; Betaproteobacteria; Burkholderiales; Burkholderiaceae; Burkholderia
0.354	WP_025494821	113.235	2.24e-26	Sphingomonas sp.	0.9242	Bacteria; Proteobacteria; Alphaproteobacteria; Sphingomonadales; Sphingomonadaceae; Sphingomonas
0.357	WP_008615668	110.538	1.42e-25	Magnetospirillum sp.	0.9289	Bacteria; Proteobacteria; Alphaproteobacteria; Rhodospirillales; Rhodospirillaceae; Magnetospirillum
0.338	WP_002725407	110.538	1.59e-25	Phaeospirillum molischianum	0.9289	Bacteria; Proteobacteria; Alphaproteobacteria; Rhodospirillales; Rhodospirillaceae; Phaeospirillum
0.343	WP_025560931	110.538	2.49e-25	Sphingomonas sp.	0.9242	Bacteria; Proteobacteria; Alphaproteobacteria; Sphingomonadales; Sphingomonadaceae; Sphingomonas
0.36	WP_011385261	109.383	3.32e-25	Magnetospirillum magneticum	0.9289	Bacteria; Proteobacteria; Alphaproteobacteria; Rhodospirillales; Rhodospirillaceae; Magnetospirillum
0.354	WP_023750818	108.227	5.54e-24	Mesorhizobium sp.	0.9289	Bacteria; Proteobacteria; Alphaproteobacteria; Rhizobiales; Phyllobacteriaceae; Mesorhizobium
0.336	WP_021270759	101.679	3.9e-22	Bacteriovorax sp.	0.9336	Bacteria; Proteobacteria; Deltaproteobacteria; Bdellovibrionales; Bacteriovoracaceae; Bacteriovorax
0.342	WP_023608895	96.6709	6.17e-21	Streptomyces sp.	0.9573	Bacteria; Actinobacteria; Actinobacteridae; Actinomycetales; Streptomycineae; Streptomycetaceae; Streptomyces
0.329	WP_029181912	97.4413	6.95e-21	Streptomyces globisporus	0.9573	Bacteria; Actinobacteria; Actinobacteridae; Actinomycetales; Streptomycineae; Streptomycetaceae; Streptomyces
0.336	WP_010070787	96.2857	1.77e-20	Streptomyces filamentosus	0.9763	Bacteria; Actinobacteria; Actinobacteridae; Actinomycetales; Streptomycineae; Streptomycetaceae; Streptomyces
0.336	WP_006124626	96.2857	1.99e-20	Streptomyces filamentosus	0.9763	Bacteria; Actinobacteria; Actinobacteridae; Actinomycetales; Streptomycineae; Streptomycetaceae; Streptomyces
0.33	WP_007450749	95.9005	2.47e-20	Streptomyces sp.	0.981	Bacteria; Actinobacteria; Actinobacteridae; Actinomycetales; Streptomycineae; Streptomycetaceae; Streptomyces
0.338	WP_003969068	94.3597	1.02e-19	Streptomyces griseus	0.9573	Bacteria; Actinobacteria; Actinobacteridae; Actinomycetales; Streptomycineae; Streptomycetaceae; Streptomyces
0.324	WP_016910161	93.9745	1.33e-19	Streptomyces sulphureus	0.981	Bacteria; Actinobacteria; Actinobacteridae; Actinomycetales; Streptomycineae; Streptomycetaceae; Streptomyces
0.327	EST05464	92.4337	2.65e-19	Pseudozyma brasiliensis	0.91	Eukaryota; Fungi; Dikarya; Basidiomycota; Ustilaginomycotina; Ustilaginomycetes; Ustilaginales; Ustilaginaceae; mitosporic Ustilaginaceae; Pseudozyma
0.308	XP_007826651	91.6633	4.22e-19	Metarhizium anisopliae	0.9573	Eukaryota; Fungi; Dikarya; Ascomycota; Pezizomycotina; Sordariomycetes; Hypocreomycetidae; Hypocreales; Clavicipitaceae; mitosporic Clavicipitaceae; Metarhizium
0.328	WP_002137770	92.8189	4.38e-19	Bacillus cereus	0.8673	Bacteria; Firmicutes; Bacilli; Bacillales; Bacillaceae; Bacillus; Bacillus cereus group
0.335	WP_024883974	92.4337	4.48e-19	Streptomyces sp.	0.91	Bacteria; Actinobacteria; Actinobacteridae; Actinomycetales; Streptomycineae; Streptomycetaceae; Streptomyces
0.333	WP_018959318	92.4337	4.53e-19	Streptomyces sp.	0.9573	Bacteria; Actinobacteria; Actinobacteridae; Actinomycetales; Streptomycineae; Streptomycetaceae; Streptomyces
0.333	WP_023522785	92.4337	5.78e-19	Bacillus thuringiensis	0.8673	Bacteria; Firmicutes; Bacilli; Bacillales; Bacillaceae; Bacillus; Bacillus cereus group
0.333	WP_001181396	92.4337	6.13e-19	Bacillus cereus	0.8673	Bacteria; Firmicutes; Bacilli; Bacillales; Bacillaceae; Bacillus; Bacillus cereus group
0.333	WP_012380892	92.0485	7.18e-19	Streptomyces griseus	0.9573	Bacteria; Actinobacteria; Actinobacteridae; Actinomycetales; Streptomycineae; Streptomycetaceae; Streptomyces
0.318	WP_002167812	92.0485	7.72e-19	Bacillus cereus	0.8673	Bacteria; Firmicutes; Bacilli; Bacillales; Bacillaceae; Bacillus; Bacillus cereus group
0.316	WP_019547338	91.2781	1.07e-18	Streptomyces sulphureus	0.981	Bacteria; Actinobacteria; Actinobacteridae; Actinomycetales; Streptomycineae; Streptomycetaceae; Streptomyces
0.323	WP_001181407	91.6633	1.17e-18	Bacillus cereus	0.8673	Bacteria; Firmicutes; Bacilli; Bacillales; Bacillaceae; Bacillus; Bacillus cereus group
0.335	KEG39089	91.2781	1.2e-18	Streptomyces griseorubens	0.91	Bacteria; Actinobacteria; Actinobacteridae; Actinomycetales; Streptomycineae; Streptomycetaceae; Streptomyces
0.328	WP_001181395	91.2781	1.27e-18	Bacillus thuringiensis	0.8673	Bacteria; Firmicutes; Bacilli; Bacillales; Bacillaceae; Bacillus; Bacillus cereus group
0.313	XP_007808825	90.5077	1.4e-18	Metarhizium acridum	0.9005	Eukaryota; Fungi; Dikarya; Ascomycota; Pezizomycotina; Sordariomycetes; Hypocreomycetidae; Hypocreales; Clavicipitaceae; mitosporic Clavicipitaceae; Metarhizium
0.323	WP_016092112	91.2781	1.47e-18	Bacillus cereus	0.8673	Bacteria; Firmicutes; Bacilli; Bacillales; Bacillaceae; Bacillus; Bacillus cereus group
0.323	WP_016096324	91.2781	1.53e-18	Bacillus cereus	0.8673	Bacteria; Firmicutes; Bacilli; Bacillales; Bacillaceae; Bacillus; Bacillus cereus group
0.328	WP_001181415	91.2781	1.6e-18	Bacillus cereus	0.8673	Bacteria; Firmicutes; Bacilli; Bacillales; Bacillaceae; Bacillus; Bacillus cereus group
0.323	WP_002146254	90.8929	1.67e-18	Bacillus cereus	0.8673	Bacteria; Firmicutes; Bacilli; Bacillales; Bacillaceae; Bacillus; Bacillus cereus group
0.328	WP_001181414	90.8929	1.77e-18	Bacillus cereus	0.8673	Bacteria; Firmicutes; Bacilli; Bacillales; Bacillaceae; Bacillus
0.318	WP_002128569	90.8929	1.82e-18	Bacillus cereus	0.8673	Bacteria; Firmicutes; Bacilli; Bacillales; Bacillaceae; Bacillus; Bacillus cereus group
0.318	WP_016120641	90.8929	1.87e-18	Bacillus cereus	0.8673	Bacteria; Firmicutes; Bacilli; Bacillales; Bacillaceae; Bacillus; Bacillus cereus group
0.328	WP_003259698	90.8929	1.99e-18	Bacillus thuringiensis	0.8673	Bacteria; Firmicutes; Bacilli; Bacillales; Bacillaceae; Bacillus; Bacillus cereus group
0.328	WP_006920019	90.8929	2.04e-18	Bacillus sp.	0.8673	Bacteria; Firmicutes; Bacilli; Bacillales; Bacillaceae; Bacillus
0.318	WP_002185130	90.8929	2.06e-18	Bacillus cereus	0.8673	Bacteria; Firmicutes; Bacilli; Bacillales; Bacillaceae; Bacillus
0.328	WP_001181401	90.8929	2.18e-18	Bacillus thuringiensis	0.8673	Bacteria; Firmicutes; Bacilli; Bacillales; Bacillaceae; Bacillus; Bacillus cereus group
0.318	WP_002190411	90.8929	2.2e-18	Bacillus cereus	0.8673	Bacteria; Firmicutes; Bacilli; Bacillales; Bacillaceae; Bacillus; Bacillus cereus group
0.318	WP_001181390	90.8929	2.2e-18	Bacillus cereus	0.8673	Bacteria; Firmicutes; Bacilli; Bacillales; Bacillaceae; Bacillus; Bacillus cereus group
0.328	WP_001181400	90.8929	2.23e-18	Bacillus cereus	0.8673	Bacteria; Firmicutes; Bacilli; Bacillales; Bacillaceae; Bacillus; Bacillus cereus group
0.328	WP_001181397	90.5077	2.27e-18	Bacillus cereus	0.8673	Bacteria; Firmicutes; Bacilli; Bacillales; Bacillaceae; Bacillus
0.328	WP_025710102	90.5077	2.29e-18	Bacillus subtilis	0.8673	Bacteria; Firmicutes; Bacilli; Bacillales; Bacillaceae; Bacillus
0.328	WP_001181393	90.5077	2.29e-18		0.8673	Bacteria; Firmicutes; Bacilli
0.328	WP_001181394	90.5077	2.36e-18	Bacillus cereus	0.8673	Bacteria; Firmicutes; Bacilli; Bacillales; Bacillaceae; Bacillus; Bacillus cereus group
0.328	WP_001181402	90.5077	2.36e-18		0.8673	Bacteria; Firmicutes; Bacilli; Bacillales; Bacillaceae
0.328	WP_001181398	90.5077	2.47e-18		0.8673	Bacteria
0.328	WP_003274704	90.8929	2.54e-18	Bacillus thuringiensis	0.8673	Bacteria; Firmicutes; Bacilli; Bacillales; Bacillaceae; Bacillus; Bacillus cereus group
0.328	WP_016125127	90.5077	2.55e-18	Bacillus cereus	0.8673	Bacteria; Firmicutes; Bacilli; Bacillales; Bacillaceae; Bacillus; Bacillus cereus group
0.328	WP_002024625	90.8929	2.56e-18	Bacillus cereus	0.8673	Bacteria; Firmicutes; Bacilli; Bacillales; Bacillaceae; Bacillus; Bacillus cereus group
0.315	WP_016718257	90.5077	2.6e-18	Bacillus cereus	0.891	Bacteria; Firmicutes; Bacilli; Bacillales; Bacillaceae; Bacillus; Bacillus cereus group
0.315	WP_001154090	90.5077	2.62e-18	Bacillus cereus	0.891	Bacteria; Firmicutes; Bacilli; Bacillales; Bacillaceae; Bacillus; Bacillus cereus group
0.328	WP_001181399	90.5077	2.78e-18	Bacillus cereus	0.8673	Bacteria; Firmicutes; Bacilli; Bacillales; Bacillaceae; Bacillus; Bacillus cereus group
0.328	WP_001181392	90.5077	2.94e-18	Bacillus cereus	0.8673	Bacteria; Firmicutes; Bacilli; Bacillales; Bacillaceae; Bacillus
0.328	WP_002062092	90.5077	3.34e-18	Bacillus cereus	0.8673	Bacteria; Firmicutes; Bacilli; Bacillales; Bacillaceae; Bacillus
0.33	WP_002000503	90.1225	4.14e-18	Bacillus cereus	0.8626	Bacteria; Firmicutes; Bacilli; Bacillales; Bacillaceae; Bacillus; Bacillus cereus group
0.332	WP_029439749	89.7373	4.32e-18	Bacillus thuringiensis	0.8815	Bacteria; Firmicutes; Bacilli; Bacillales; Bacillaceae; Bacillus; Bacillus cereus group
0.323	WP_029443064	89.7373	4.33e-18	Bacillus thuringiensis	0.8673	Bacteria; Firmicutes; Bacilli; Bacillales; Bacillaceae; Bacillus; Bacillus cereus group
0.318	WP_002165256	89.7373	4.91e-18	Bacillus cereus	0.8673	Bacteria; Firmicutes; Bacilli; Bacillales; Bacillaceae; Bacillus; Bacillus cereus group
0.323	WP_016080623	89.3521	5.68e-18	Bacillus cereus	0.8673	Bacteria; Firmicutes; Bacilli; Bacillales; Bacillaceae; Bacillus; Bacillus cereus group
0.302	WP_022749616	88.5817	5.88e-18	Lachnobacterium bovis	0.91	Bacteria; Firmicutes; Clostridia; Clostridiales; Lachnospiraceae; Lachnobacterium
0.318	WP_002172948	89.3521	6.08e-18	Bacillus cereus	0.8673	Bacteria; Firmicutes; Bacilli; Bacillales; Bacillaceae; Bacillus; Bacillus cereus group
0.318	WP_002087880	89.3521	7.52e-18	Bacillus cereus	0.8673	Bacteria; Firmicutes; Bacilli; Bacillales; Bacillaceae; Bacillus; Bacillus cereus group
0.313	EMD40164	88.1965	8.35e-18	Ceriporiopsis subvermispora	0.9005	Eukaryota; Fungi; Dikarya; Basidiomycota; Agaricomycotina; Agaricomycetes; Polyporales; Meruliaceae; Ceriporiopsis
0.323	WP_016098824	88.9669	8.53e-18	Bacillus cereus	0.8673	Bacteria; Firmicutes; Bacilli; Bacillales; Bacillaceae; Bacillus; Bacillus cereus group
0.318	WP_018782672	88.9669	8.87e-18	Bacillus sp.	0.8436	Bacteria; Firmicutes; Bacilli; Bacillales; Bacillaceae; Bacillus
0.318	WP_006093863	88.9669	9.07e-18	Bacillus pseudomycoides	0.8436	Bacteria; Firmicutes; Bacilli; Bacillales; Bacillaceae; Bacillus
0.318	WP_018766617	88.5817	1.04e-17	Bacillus sp.	0.8436	Bacteria; Firmicutes; Bacilli; Bacillales; Bacillaceae; Bacillus
0.335	ETT50420	88.5817	1.06e-17	Paenibacillus sp.	0.9147	Bacteria; Firmicutes; Bacilli; Bacillales; Paenibacillaceae; Paenibacillus
0.31	WP_016086762	88.1965	1.43e-17	Bacillus cereus	0.891	Bacteria; Firmicutes; Bacilli; Bacillales; Bacillaceae; Bacillus; Bacillus cereus group
0.325	WP_016118475	88.1965	1.51e-17	Bacillus cereus	0.8626	Bacteria; Firmicutes; Bacilli; Bacillales; Bacillaceae; Bacillus; Bacillus cereus group
0.319	WP_002073908	88.5817	1.55e-17	Bacillus cereus	0.9194	Bacteria; Firmicutes; Bacilli; Bacillales; Bacillaceae; Bacillus; Bacillus cereus group
0.318	WP_001181403	88.1965	1.82e-17	Bacillus cereus	0.8673	Bacteria; Firmicutes; Bacilli; Bacillales; Bacillaceae; Bacillus
0.324	WP_007430677	87.8113	1.83e-17	Paenibacillus sp.	0.9005	Bacteria; Firmicutes; Bacilli; Bacillales; Paenibacillaceae; Paenibacillus
0.318	AHX19690	87.8113	2.25e-17	Bacillus bombysepticus	0.8673	Bacteria; Firmicutes; Bacilli; Bacillales; Bacillaceae; Bacillus
0.31	WP_026228635	86.6557	2.33e-17	Burkholderia sp.	0.7014	Bacteria; Proteobacteria; Betaproteobacteria; Burkholderiales; Burkholderiaceae; Burkholderia
0.31	WP_018838860	87.4261	2.35e-17		0.981	Bacteria; Actinobacteria; Actinobacteridae; Actinomycetales; Streptomycineae; Streptomycetaceae
0.318	WP_002005575	87.8113	2.56e-17	Bacillus cereus	0.8673	Bacteria; Firmicutes; Bacilli; Bacillales; Bacillaceae; Bacillus; Bacillus cereus group
0.313	XP_007369420	86.6557	2.56e-17	Dichomitus squalens	0.9005	Eukaryota; Fungi; Dikarya; Basidiomycota; Agaricomycotina; Agaricomycetes; Polyporales; Polyporaceae; Dichomitus
0.306	WP_027772108	87.4261	2.59e-17	Streptomyces sp.	0.981	Bacteria; Actinobacteria; Actinobacteridae; Actinomycetales; Streptomycineae; Streptomycetaceae; Streptomyces
0.318	WP_016111186	87.8113	2.66e-17	Bacillus cereus	0.8673	Bacteria; Firmicutes; Bacilli; Bacillales; Bacillaceae; Bacillus; Bacillus cereus group
0.313	WP_001181408	87.4261	2.69e-17	Bacillus cereus	0.8673	Bacteria; Firmicutes; Bacilli; Bacillales; Bacillaceae; Bacillus; Bacillus cereus group
0.338	WP_017690146	87.0409	3.41e-17	Paenibacillus sp.	0.9052	Bacteria; Firmicutes; Bacilli; Bacillales; Paenibacillaceae; Paenibacillus
0.311	WP_002066557	86.6557	4.65e-17	Bacillus cereus	0.8341	Bacteria; Firmicutes; Bacilli; Bacillales; Bacillaceae; Bacillus; Bacillus cereus group
0.315	WP_025683736	86.6557	4.75e-17	Paenibacillus sp.	0.9052	Bacteria; Firmicutes; Bacilli; Bacillales; Paenibacillaceae; Paenibacillus
0.326	WP_005310062	86.6557	4.77e-17	Streptomyces pristinaespiralis	0.981	Bacteria; Actinobacteria; Actinobacteridae; Actinomycetales; Streptomycineae; Streptomycetaceae; Streptomyces
0.305	WP_016135171	86.6557	5.02e-17	Bacillus cereus	0.891	Bacteria; Firmicutes; Bacilli; Bacillales; Bacillaceae; Bacillus; Bacillus cereus group
0.317	EHK44488	85.8853	5.24e-17	Trichoderma atroviride	0.9005	Eukaryota; Fungi; Dikarya; Ascomycota; Pezizomycotina; Sordariomycetes; Hypocreomycetidae; Hypocreales; Hypocreaceae; Trichoderma
0.327	WP_016824022	86.2705	5.27e-17	Streptomyces viridosporus	0.91	Bacteria; Actinobacteria; Actinobacteridae; Actinomycetales; Streptomycineae; Streptomycetaceae; Streptomyces
0.327	WP_004981519	86.2705	5.37e-17	Streptomyces ghanaensis	0.91	Bacteria; Actinobacteria; Actinobacteridae; Actinomycetales; Streptomycineae; Streptomycetaceae; Streptomyces
0.308	WP_002142760	86.6557	5.75e-17	Bacillus cereus	0.8673	Bacteria; Firmicutes; Bacilli; Bacillales; Bacillaceae; Bacillus
0.279	WP_002534034	86.2705	6.02e-17	Propionibacterium acnes	0.9905	Bacteria; Actinobacteria; Actinobacteridae; Actinomycetales; Propionibacterineae; Propionibacteriaceae; Propionibacterium
0.305	WP_002076854	86.2705	6.46e-17	Bacillus cereus	0.8341	Bacteria; Firmicutes; Bacilli; Bacillales; Bacillaceae; Bacillus; Bacillus cereus group
0.318	CDN37170	86.2705	6.85e-17	Bacillus thuringiensis	0.8673	Bacteria; Firmicutes; Bacilli; Bacillales; Bacillaceae; Bacillus; Bacillus cereus group
0.322	WP_001154088	86.2705	6.98e-17	Bacillus cereus	0.8815	Bacteria; Firmicutes; Bacilli; Bacillales; Bacillaceae; Bacillus; Bacillus cereus group
0.316	WP_003279485	86.2705	7.62e-17	Bacillus thuringiensis	0.8341	Bacteria; Firmicutes; Bacilli; Bacillales; Bacillaceae; Bacillus; Bacillus cereus group
0.316	WP_003271225	86.2705	7.62e-17	Bacillus thuringiensis	0.8341	Bacteria; Firmicutes; Bacilli; Bacillales; Bacillaceae; Bacillus; Bacillus cereus group
0.322	WP_019521896	85.8853	7.99e-17		0.91	Bacteria; Actinobacteria; Actinobacteridae; Actinomycetales; Streptomycineae; Streptomycetaceae
0.31	WP_014243549	85.8853	8.16e-17	Bacteriovorax marinus	0.9431	Bacteria; Proteobacteria; Deltaproteobacteria; Bdellovibrionales; Bacteriovoracaceae; Bacteriovorax
0.313	WP_001181410	86.2705	8.84e-17	Bacillus cereus	0.8673	Bacteria; Firmicutes; Bacilli; Bacillales; Bacillaceae; Bacillus
0.313	WP_001181411	86.2705	9.11e-17	Bacillus cereus	0.8673	Bacteria; Firmicutes; Bacilli; Bacillales; Bacillaceae; Bacillus; Bacillus cereus group
0.313	WP_025148023	86.2705	9.19e-17	Bacillus sp.	0.8673	Bacteria; Firmicutes; Bacilli; Bacillales; Bacillaceae; Bacillus
0.308	WP_016100814	85.8853	1.09e-16	Bacillus cereus	0.8673	Bacteria; Firmicutes; Bacilli; Bacillales; Bacillaceae; Bacillus; Bacillus cereus group
0.318	WP_001181391	85.5001	1.29e-16	Bacillus cereus	0.8673	Bacteria; Firmicutes; Bacilli; Bacillales; Bacillaceae; Bacillus; Bacillus cereus group
0.305	WP_002014411	85.5001	1.43e-16	Bacillus cereus	0.8341	Bacteria; Firmicutes; Bacilli; Bacillales; Bacillaceae; Bacillus; Bacillus cereus group
0.283	WP_002520294	84.7297	1.63e-16		0.9621	Bacteria; Actinobacteria; Actinobacteridae; Actinomycetales; Propionibacterineae; Propionibacteriaceae
0.283	WP_002519243	84.7297	1.63e-16		0.9621	Bacteria; Actinobacteria; Actinobacteridae; Actinomycetales; Propionibacterineae; Propionibacteriaceae
0.279	WP_002518003	84.7297	1.84e-16		0.9905	Bacteria; Actinobacteria; Actinobacteridae; Actinomycetales; Propionibacterineae; Propionibacteriaceae
0.279	WP_002516754	84.7297	1.84e-16	Propionibacterium acnes	0.9905	Bacteria; Actinobacteria; Actinobacteridae; Actinomycetales; Propionibacterineae; Propionibacteriaceae; Propionibacterium
0.318	WP_025273325	84.3445	1.87e-16	Haloglycomyces albus	0.91	Bacteria; Actinobacteria; Actinobacteridae; Actinomycetales; Glycomycineae; Glycomycetaceae; Haloglycomyces
0.279	WP_002529869	84.7297	1.88e-16	Propionibacterium acnes	0.9905	Bacteria; Actinobacteria; Actinobacteridae; Actinomycetales; Propionibacterineae; Propionibacteriaceae; Propionibacterium
0.298	XP_007369419	83.9593	2.44e-16	Dichomitus squalens	0.9005	Eukaryota; Fungi; Dikarya; Basidiomycota; Agaricomycotina; Agaricomycetes; Polyporales; Polyporaceae; Dichomitus
0.33	WP_019436104	84.3445	2.52e-16	Streptomyces sp.	0.91	Bacteria; Actinobacteria; Actinobacteridae; Actinomycetales; Streptomycineae; Streptomycetaceae; Streptomyces
0.308	WP_002199641	84.7297	2.73e-16	Bacillus cereus	0.8673	Bacteria; Firmicutes; Bacilli; Bacillales; Bacillaceae; Bacillus; Bacillus cereus group
0.306	WP_013016641	83.9593	2.87e-16	Stackebrandtia nassauensis	0.91	Bacteria; Actinobacteria; Actinobacteridae; Actinomycetales; Glycomycineae; Glycomycetaceae; Stackebrandtia
0.284	GAE74272	83.9593	3.07e-16	Propionibacterium acnes	0.9905	Bacteria; Actinobacteria; Actinobacteridae; Actinomycetales; Propionibacterineae; Propionibacteriaceae; Propionibacterium
0.298	XP_003028693	83.5741	3.41e-16	Schizophyllum commune	0.9005	Eukaryota; Fungi; Dikarya; Basidiomycota; Agaricomycotina; Agaricomycetes; Agaricomycetidae; Agaricales; Schizophyllaceae; Schizophyllum
0.279	WP_002523358	83.9593	3.54e-16	Propionibacterium acnes	0.9905	Bacteria; Actinobacteria; Actinobacteridae; Actinomycetales; Propionibacterineae; Propionibacteriaceae; Propionibacterium
0.326	WP_022341462	83.5741	3.61e-16	Roseburia sp.	0.763	Bacteria; Firmicutes; Clostridia; Clostridiales; Lachnospiraceae; Roseburia; environmental samples
0.278	GAE78359	83.1889	3.69e-16	Propionibacterium acnes	0.9621	Bacteria; Actinobacteria; Actinobacteridae; Actinomycetales; Propionibacterineae; Propionibacteriaceae; Propionibacterium
0.279	WP_002550907	83.9593	3.85e-16	Propionibacterium acnes	0.9905	Bacteria; Actinobacteria; Actinobacteridae; Actinomycetales; Propionibacterineae; Propionibacteriaceae; Propionibacterium
0.316	WP_004923150	83.9593	3.97e-16	Streptomyces griseoflavus	0.91	Bacteria; Actinobacteria; Actinobacteridae; Actinomycetales; Streptomycineae; Streptomycetaceae; Streptomyces

## Sheet: Aspergillus oryzae Lysozyme
% Pairwise Identity	Accession	Bit-Score	E Value	Organism	Query coverage	Taxonomy
1	XP_001820641	473.396	1.75e-167	Aspergillus oryzae RIB40	1	Eukaryota; Fungi; Dikarya; Ascomycota; Pezizomycotina; Eurotiomycetes; Eurotiomycetidae; Eurotiales; Aspergillaceae; Aspergillus
0.75	XP_001208395	367.466	1.04e-125	Aspergillus terreus NIH2624	0.9957	Eukaryota; Fungi; Dikarya; Ascomycota; Pezizomycotina; Eurotiomycetes; Eurotiomycetidae; Eurotiales; Aspergillaceae; Aspergillus
0.678	XP_001481415	330.872	2.89e-111	Aspergillus fumigatus Af293	0.987	Eukaryota; Fungi; Dikarya; Ascomycota; Pezizomycotina; Eurotiomycetes; Eurotiomycetidae; Eurotiales; Aspergillaceae; Aspergillus
0.67	XP_001262233	328.176	3.28e-110	Neosartorya fischeri NRRL 181	0.987	Eukaryota; Fungi; Dikarya; Ascomycota; Pezizomycotina; Eurotiomycetes; Eurotiomycetidae; Eurotiales; Aspergillaceae; Neosartorya
0.687	XP_001276751	328.176	3.62e-110	Aspergillus clavatus NRRL 1	0.987	Eukaryota; Fungi; Dikarya; Ascomycota; Pezizomycotina; Eurotiomycetes; Eurotiomycetidae; Eurotiales; Aspergillaceae; Aspergillus
0.672	EDP48644	330.102	7.25e-110	Aspergillus fumigatus A1163	0.9826	Eukaryota; Fungi; Dikarya; Ascomycota; Pezizomycotina; Eurotiomycetes; Eurotiomycetidae; Eurotiales; Aspergillaceae; Aspergillus
0.733	2X8R_A	323.168	1.2e-108	Aspergillus fumigatus Af293	0.8957	Eukaryota; Fungi; Dikarya; Ascomycota; Pezizomycotina; Eurotiomycetes; Eurotiomycetidae; Eurotiales; Aspergillaceae; Aspergillus
0.668	XP_002478006	310.457	2.73e-103	Talaromyces stipitatus ATCC 10500	0.9826	Eukaryota; Fungi; Dikarya; Ascomycota; Pezizomycotina; Eurotiomycetes; Eurotiomycetidae; Eurotiales; Trichocomaceae; Talaromyces
0.654	XP_001258139	302.368	3.32e-100	Neosartorya fischeri NRRL 181	0.9913	Eukaryota; Fungi; Dikarya; Ascomycota; Pezizomycotina; Eurotiomycetes; Eurotiomycetidae; Eurotiales; Aspergillaceae; Neosartorya
0.664	XP_001268123	302.753	3.91e-100	Aspergillus clavatus NRRL 1	0.9565	Eukaryota; Fungi; Dikarya; Ascomycota; Pezizomycotina; Eurotiomycetes; Eurotiomycetidae; Eurotiales; Aspergillaceae; Aspergillus
0.689	XP_750902	299.286	6.01e-99	Aspergillus fumigatus Af293	0.8957	Eukaryota; Fungi; Dikarya; Ascomycota; Pezizomycotina; Eurotiomycetes; Eurotiomycetidae; Eurotiales; Aspergillaceae; Aspergillus
0.643	XP_002145760	298.901	9.29e-99	Talaromyces marneffei ATCC 18224	0.987	Eukaryota; Fungi; Dikarya; Ascomycota; Pezizomycotina; Eurotiomycetes; Eurotiomycetidae; Eurotiales; Trichocomaceae; Talaromyces
0.661	EPS28350	296.59	5.97e-98	Penicillium oxalicum 114-2	0.9609	Eukaryota; Fungi; Dikarya; Ascomycota; Pezizomycotina; Eurotiomycetes; Eurotiomycetidae; Eurotiales; Aspergillaceae; Penicillium
0.688	XP_001215317	295.434	1.45e-97	Aspergillus terreus NIH2624	0.8913	Eukaryota; Fungi; Dikarya; Ascomycota; Pezizomycotina; Eurotiomycetes; Eurotiomycetidae; Eurotiales; Aspergillaceae; Aspergillus
0.639	GAD94069	292.738	3.98e-96	Byssochlamys spectabilis No. 5	0.9261	Eukaryota; Fungi; Dikarya; Ascomycota; Pezizomycotina; Eurotiomycetes; Eurotiomycetidae; Eurotiales; Thermoascaceae; Byssochlamys
0.633	EHK44488	290.041	3.02e-95	Trichoderma atroviride IMI 206040	0.9609	Eukaryota; Fungi; Dikarya; Ascomycota; Pezizomycotina; Sordariomycetes; Hypocreomycetidae; Hypocreales; Hypocreaceae; Trichoderma
0.642	XP_007808825	288.886	1.28e-94	Metarhizium acridum CQMa 102	0.9217	Eukaryota; Fungi; Dikarya; Ascomycota; Pezizomycotina; Sordariomycetes; Hypocreomycetidae; Hypocreales; Clavicipitaceae; mitosporic Clavicipitaceae; Metarhizium
0.623	XP_007826651	287.345	2.88e-94	Metarhizium anisopliae ARSEF 23	0.9913	Eukaryota; Fungi; Dikarya; Ascomycota; Pezizomycotina; Sordariomycetes; Hypocreomycetidae; Hypocreales; Clavicipitaceae; mitosporic Clavicipitaceae; Metarhizium
0.614	XP_006673468	284.648	3.15e-93	Cordyceps militaris CM01	0.9913	Eukaryota; Fungi; Dikarya; Ascomycota; Pezizomycotina; Sordariomycetes; Hypocreomycetidae; Hypocreales; Cordycipitaceae; Cordyceps
0.662	XP_006962276	282.722	2.18e-92	Trichoderma reesei QM6a	0.9	Eukaryota; Fungi; Dikarya; Ascomycota; Pezizomycotina; Sordariomycetes; Hypocreomycetidae; Hypocreales; Hypocreaceae; Trichoderma
0.604	EHK24055	280.026	2.61e-91	Trichoderma virens Gv29-8	0.987	Eukaryota; Fungi; Dikarya; Ascomycota; Pezizomycotina; Sordariomycetes; Hypocreomycetidae; Hypocreales; Hypocreaceae; Trichoderma
0.592	EXU94907	278.87	9.13e-91	Metarhizium robertsii	0.9913	Eukaryota; Fungi; Dikarya; Ascomycota; Pezizomycotina; Sordariomycetes; Hypocreomycetidae; Hypocreales; Clavicipitaceae; mitosporic Clavicipitaceae; Metarhizium
0.602	XP_964535	276.559	5.19e-90	Neurospora crassa OR74A	0.9826	Eukaryota; Fungi; Dikarya; Ascomycota; Pezizomycotina; Sordariomycetes; Sordariomycetidae; Sordariales; Sordariaceae; Neurospora
0.602	EGO51920	275.789	1.09e-89	Neurospora tetrasperma FGSC 2508	0.9826	Eukaryota; Fungi; Dikarya; Ascomycota; Pezizomycotina; Sordariomycetes; Sordariomycetidae; Sordariales; Sordariaceae; Neurospora
0.602	XP_003352547	274.248	4.28e-89	Sordaria macrospora k-hell	0.9609	Eukaryota; Fungi; Dikarya; Ascomycota; Pezizomycotina; Sordariomycetes; Sordariomycetidae; Sordariales; Sordariaceae; Sordaria
0.605	EGZ76721	273.863	5.86e-89	Neurospora tetrasperma FGSC 2509	0.9696	Eukaryota; Fungi; Dikarya; Ascomycota; Pezizomycotina; Sordariomycetes; Sordariomycetidae; Sordariales; Sordariaceae; Neurospora
0.638	XP_003650266	271.937	3.27e-88	Thielavia terrestris NRRL 8126	0.9	Eukaryota; Fungi; Dikarya; Ascomycota; Pezizomycotina; Sordariomycetes; Sordariomycetidae; Sordariales; Chaetomiaceae; Thielavia
0.623	EJP63687	271.937	1.18e-87	Beauveria bassiana ARSEF 2860	0.9913	Eukaryota; Fungi; Dikarya; Ascomycota; Pezizomycotina; Sordariomycetes; Hypocreomycetidae; Hypocreales; Cordycipitaceae; Beauveria
0.619	CDM37063	269.24	3.45e-87	Penicillium roqueforti	0.9696	Eukaryota; Fungi; Dikarya; Ascomycota; Pezizomycotina; Eurotiomycetes; Eurotiomycetidae; Eurotiales; Aspergillaceae; Penicillium
0.618	XP_002564022	266.929	2.69e-86	Penicillium chrysogenum Wisconsin 54-1255	0.9913	Eukaryota; Fungi; Dikarya; Ascomycota; Pezizomycotina; Eurotiomycetes; Eurotiomycetidae; Eurotiales; Aspergillaceae; Penicillium; Penicillium chrysogenum complex
0.597	XP_664074	263.462	4.12e-85	Aspergillus nidulans FGSC A4	0.9826	Eukaryota; Fungi; Dikarya; Ascomycota; Pezizomycotina; Eurotiomycetes; Eurotiomycetidae; Eurotiales; Aspergillaceae; Aspergillus
0.609	EGD94157	263.462	9.81e-85	Trichophyton tonsurans CBS 112818	0.9	Eukaryota; Fungi; Dikarya; Ascomycota; Pezizomycotina; Eurotiomycetes; Eurotiomycetidae; Onygenales; Arthrodermataceae; mitosporic Arthrodermataceae; Trichophyton
0.609	EZF33479	263.077	1.11e-84	Trichophyton interdigitale H6	0.9	Eukaryota; Fungi; Dikarya; Ascomycota; Pezizomycotina; Eurotiomycetes; Eurotiomycetidae; Onygenales; Arthrodermataceae; mitosporic Arthrodermataceae; Trichophyton
0.582	XP_007369419	262.692	1.47e-84	Dichomitus squalens LYAD-421 SS1	0.987	Eukaryota; Fungi; Dikarya; Basidiomycota; Agaricomycotina; Agaricomycetes; Polyporales; Polyporaceae; Dichomitus
0.596	XP_003662567	262.307	1.81e-84	Myceliophthora thermophila ATCC 42464	0.9652	Eukaryota; Fungi; Dikarya; Ascomycota; Pezizomycotina; Sordariomycetes; Sordariomycetidae; Sordariales; Chaetomiaceae; Myceliophthora
0.609	XP_003015600	262.307	2.69e-84	Arthroderma benhamiae CBS 112371	0.9	Eukaryota; Fungi; Dikarya; Ascomycota; Pezizomycotina; Eurotiomycetes; Eurotiomycetidae; Onygenales; Arthrodermataceae; Arthroderma
0.579	XP_007810412	261.151	7.39e-84	Metarhizium acridum CQMa 102	0.9304	Eukaryota; Fungi; Dikarya; Ascomycota; Pezizomycotina; Sordariomycetes; Hypocreomycetidae; Hypocreales; Clavicipitaceae; mitosporic Clavicipitaceae; Metarhizium
0.587	XP_003169468	260.766	8.9e-84	Arthroderma gypseum CBS 118893	0.9261	Eukaryota; Fungi; Dikarya; Ascomycota; Pezizomycotina; Eurotiomycetes; Eurotiomycetidae; Onygenales; Arthrodermataceae; Arthroderma
0.564	XP_007817645	259.996	2.41e-83	Metarhizium anisopliae ARSEF 23	0.9478	Eukaryota; Fungi; Dikarya; Ascomycota; Pezizomycotina; Sordariomycetes; Hypocreomycetidae; Hypocreales; Clavicipitaceae; mitosporic Clavicipitaceae; Metarhizium
0.564	XP_008042057	252.292	2.14e-80	Trametes versicolor FP-101664 SS1	0.9783	Eukaryota; Fungi; Dikarya; Basidiomycota; Agaricomycotina; Agaricomycetes; Polyporales; Trametes
0.563	XP_682238	249.98	8.09e-80	Aspergillus nidulans FGSC A4	0.9652	Eukaryota; Fungi; Dikarya; Ascomycota; Pezizomycotina; Eurotiomycetes; Eurotiomycetidae; Eurotiales; Aspergillaceae; Aspergillus
0.603	XP_007849295	248.825	5.59e-79	Moniliophthora roreri MCA 2997	0.887	Eukaryota; Fungi; Dikarya; Basidiomycota; Agaricomycotina; Agaricomycetes; Agaricomycetidae; Agaricales; Marasmiaceae; mitosporic Marasmiaceae; Moniliophthora
0.611	EMD40164	247.669	1.09e-78	Ceriporiopsis subvermispora B	0.8826	Eukaryota; Fungi; Dikarya; Basidiomycota; Agaricomycotina; Agaricomycetes; Polyporales; Meruliaceae; Ceriporiopsis
0.573	XP_002849711	247.669	1.3e-78	Arthroderma otae CBS 113480	0.8957	Eukaryota; Fungi; Dikarya; Ascomycota; Pezizomycotina; Eurotiomycetes; Eurotiomycetidae; Onygenales; Arthrodermataceae; Arthroderma
0.594	XP_007793534	246.128	3.27e-78	Eutypa lata UCREL1	0.9913	Eukaryota; Fungi; Dikarya; Ascomycota; Pezizomycotina; Sordariomycetes; Xylariomycetidae; Xylariales; Diatrypaceae; Eutypa
0.541	WP_028434229	248.054	4.46e-78	Streptomyces sp. TAA486	0.9478	Bacteria; Actinobacteria; Actinobacteridae; Actinomycetales; Streptomycineae; Streptomycetaceae; Streptomyces
0.533	XP_002984384	243.817	3.88e-77	Selaginella moellendorffii	0.9478	Eukaryota; Viridiplantae; Streptophyta; Embryophyta; Tracheophyta; Lycopodiophyta; Isoetopsida; Selaginellales; Selaginellaceae; Selaginella
0.538	XP_002972808	243.432	6.4e-77	Selaginella moellendorffii	0.9478	Eukaryota; Viridiplantae; Streptophyta; Embryophyta; Tracheophyta; Lycopodiophyta; Isoetopsida; Selaginellales; Selaginellaceae; Selaginella
0.56	P00721	241.121	1.94e-76	Chalara sp.	0.8957	Eukaryota; Fungi; Dikarya; Ascomycota; Pezizomycotina; Leotiomycetes; Helotiales; mitosporic Helotiales; Chalara
0.549	WP_016697203	236.884	7.92e-74	Actinoalloteichus spitiensis	0.8957	Bacteria; Actinobacteria; Actinobacteridae; Actinomycetales; Pseudonocardineae; Pseudonocardiaceae; Actinoalloteichus
0.527	WP_014181504	236.884	1.44e-73	Streptomyces bingchenggensis	0.9	Bacteria; Actinobacteria; Actinobacteridae; Actinomycetales; Streptomycineae; Streptomycetaceae; Streptomyces
0.584	KDQ32113	233.802	1.59e-73	Pleurotus ostreatus PC15	0.8783	Eukaryota; Fungi; Dikarya; Basidiomycota; Agaricomycotina; Agaricomycetes; Agaricomycetidae; Agaricales; Pleurotaceae; Pleurotus
0.536	ABX57602	235.728	3.27e-73	Kribbella sp. 50410	0.9	Bacteria; Actinobacteria; Actinobacteridae; Actinomycetales; Propionibacterineae; Nocardioidaceae; Kribbella
0.476	WP_028797974	235.343	3.36e-73	Streptomyces purpureus	0.987	Bacteria; Actinobacteria; Actinobacteridae; Actinomycetales; Streptomycineae; Streptomycetaceae; Streptomyces
0.513	XP_006463246	233.032	5.26e-73	Agaricus bisporus var. bisporus H97	0.9913	Eukaryota; Fungi; Dikarya; Basidiomycota; Agaricomycotina; Agaricomycetes; Agaricomycetidae; Agaricales; Agaricaceae; Agaricus
0.529	WP_009078820	239.195	7.93e-73	Streptomyces sp. AA4	0.913	Bacteria; Actinobacteria; Actinobacteridae; Actinomycetales; Streptomycineae; Streptomycetaceae; Streptomyces
0.527	WP_014176467	234.572	8.06e-73	Streptomyces bingchenggensis	0.9	Bacteria; Actinobacteria; Actinobacteridae; Actinomycetales; Streptomycineae; Streptomycetaceae; Streptomyces
0.489	WP_006601692	233.417	1.34e-72	Streptomyces auratus	0.9652	Bacteria; Actinobacteria; Actinobacteridae; Actinomycetales; Streptomycineae; Streptomycetaceae; Streptomyces
0.522	XP_007332632	231.106	2.95e-72	Agaricus bisporus var. burnettii JB137-S8	0.9913	Eukaryota; Fungi; Dikarya; Basidiomycota; Agaricomycotina; Agaricomycetes; Agaricomycetidae; Agaricales; Agaricaceae; Agaricus
0.533	WP_014144843	232.261	5.51e-72	Streptomyces cattleya	0.9217	Bacteria; Actinobacteria; Actinobacteridae; Actinomycetales; Streptomycineae; Streptomycetaceae; Streptomyces
0.531	WP_026419694	232.261	6.27e-72	Actinoalloteichus cyanogriseus	0.9174	Bacteria; Actinobacteria; Actinobacteridae; Actinomycetales; Pseudonocardineae; Pseudonocardiaceae; Actinoalloteichus
0.495	WP_027748014	232.261	6.96e-72	Streptomyces sp. CNH287	0.9217	Bacteria; Actinobacteria; Actinobacteridae; Actinomycetales; Streptomycineae; Streptomycetaceae; Streptomyces
0.541	XP_007332633	229.18	1.02e-71	Agaricus bisporus var. burnettii JB137-S8	0.8913	Eukaryota; Fungi; Dikarya; Basidiomycota; Agaricomycotina; Agaricomycetes; Agaricomycetidae; Agaricales; Agaricaceae; Agaricus
0.522	XP_006463245	229.565	1.44e-71	Agaricus bisporus var. bisporus H97	0.9913	Eukaryota; Fungi; Dikarya; Basidiomycota; Agaricomycotina; Agaricomycetes; Agaricomycetidae; Agaricales; Agaricaceae; Agaricus
0.547	EST05464	229.565	1.49e-71	Pseudozyma brasiliensis GHG001	0.9217	Eukaryota; Fungi; Dikarya; Basidiomycota; Ustilaginomycotina; Ustilaginomycetes; Ustilaginales; Ustilaginaceae; mitosporic Ustilaginaceae; Pseudozyma
0.613	XP_007369420	229.565	1.7e-71	Dichomitus squalens LYAD-421 SS1	0.887	Eukaryota; Fungi; Dikarya; Basidiomycota; Agaricomycotina; Agaricomycetes; Polyporales; Polyporaceae; Dichomitus
0.557	XP_007764355	229.18	1.96e-71	Coniophora puteana RWD-64-598 SS2	0.8826	Eukaryota; Fungi; Dikarya; Basidiomycota; Agaricomycotina; Agaricomycetes; Agaricomycetidae; Boletales; Coniophorineae; Coniophoraceae; Coniophora
0.541	XP_002984497	228.024	2.88e-71	Selaginella moellendorffii	0.8783	Eukaryota; Viridiplantae; Streptophyta; Embryophyta; Tracheophyta; Lycopodiophyta; Isoetopsida; Selaginellales; Selaginellaceae; Selaginella
0.502	WP_027772925	230.72	3.06e-71	Streptomyces sp. CNQ329	0.9	Bacteria; Actinobacteria; Actinobacteridae; Actinomycetales; Streptomycineae; Streptomycetaceae; Streptomyces
0.512	WP_009715103	230.335	3.07e-71	Streptomyces himastatinicus	0.9	Bacteria; Actinobacteria; Actinobacteridae; Actinomycetales; Streptomycineae; Streptomycetaceae; Streptomyces
0.495	WP_009948516	229.18	8.09e-71	Saccharopolyspora erythraea	0.9478	Bacteria; Actinobacteria; Actinobacteridae; Actinomycetales; Pseudonocardineae; Pseudonocardiaceae; Saccharopolyspora
0.51	WP_009720562	228.794	1.2e-70	Streptomyces himastatinicus	0.8957	Bacteria; Actinobacteria; Actinobacteridae; Actinomycetales; Streptomycineae; Streptomycetaceae; Streptomyces
0.534	WP_014134251	229.565	1.23e-70	Kitasatospora setae	0.8957	Bacteria; Actinobacteria; Actinobacteridae; Actinomycetales; Streptomycineae; Streptomycetaceae; Kitasatospora
0.517	WP_009157022	228.409	1.45e-70	Saccharomonospora marina	0.9174	Bacteria; Actinobacteria; Actinobacteridae; Actinomycetales; Pseudonocardineae; Pseudonocardiaceae; Saccharomonospora
0.465	WP_018521097	228.794	1.51e-70	Streptomyces	0.9913	Bacteria; Actinobacteria; Actinobacteridae; Actinomycetales; Streptomycineae; Streptomycetaceae
0.517	WP_027753912	228.794	1.61e-70	Streptomyces sp. CNH099	0.9	Bacteria; Actinobacteria; Actinobacteridae; Actinomycetales; Streptomycineae; Streptomycetaceae; Streptomyces
0.511	XP_002973028	227.639	1.93e-70	Selaginella moellendorffii	0.9478	Eukaryota; Viridiplantae; Streptophyta; Embryophyta; Tracheophyta; Lycopodiophyta; Isoetopsida; Selaginellales; Selaginellaceae; Selaginella
0.498	WP_018835123	228.794	1.95e-70	Streptomyces	0.9	Bacteria; Actinobacteria; Actinobacteridae; Actinomycetales; Streptomycineae; Streptomycetaceae
0.512	WP_027927616	232.646	2.03e-70	Amycolatopsis benzoatilytica	0.8913	Bacteria; Actinobacteria; Actinobacteridae; Actinomycetales; Pseudonocardineae; Pseudonocardiaceae; Amycolatopsis
0.498	WP_018842330	228.794	2.08e-70	Streptomyces sp. CNS335	0.9	Bacteria; Actinobacteria; Actinobacteridae; Actinomycetales; Streptomycineae; Streptomycetaceae; Streptomyces
0.468	WP_027343514	226.483	2.33e-70	Hamadaea tsunoensis	0.9826	Bacteria; Actinobacteria; Actinobacteridae; Actinomycetales; Micromonosporineae; Micromonosporaceae; Hamadaea
0.511	XP_006463180	226.483	2.56e-70	Agaricus bisporus var. bisporus H97	0.987	Eukaryota; Fungi; Dikarya; Basidiomycota; Agaricomycotina; Agaricomycetes; Agaricomycetidae; Agaricales; Agaricaceae; Agaricus
0.524	WP_026004298	228.794	3.23e-70	Streptomyces sp. AA1529	0.8957	Bacteria; Actinobacteria; Actinobacteridae; Actinomycetales; Streptomycineae; Streptomycetaceae; Streptomyces
0.524	WP_027759016	228.794	3.27e-70	Streptomyces sp. CNT318	0.8957	Bacteria; Actinobacteria; Actinobacteridae; Actinomycetales; Streptomycineae; Streptomycetaceae; Streptomyces
0.519	XP_007341520	226.098	3.66e-70	Auricularia delicata TFB-10046 SS5	0.8913	Eukaryota; Fungi; Dikarya; Basidiomycota; Agaricomycotina; Agaricomycetes; Auriculariales; Auriculariaceae; Auricularia
0.517	WP_016469769	228.409	4.71e-70	Streptomyces sp. HPH0547	0.9	Bacteria; Actinobacteria; Actinobacteridae; Actinomycetales; Streptomycineae; Streptomycetaceae; Streptomyces
0.598	KDQ58504	225.713	6.22e-70	Jaapia argillacea MUCL 33604	0.887	Eukaryota; Fungi; Dikarya; Basidiomycota; Agaricomycotina; Agaricomycetes; Agaricomycetidae; Jaapiales; Jaapiaceae; Jaapia
0.515	WP_028661961	226.483	1.08e-69	Saccharomonospora saliphila	0.8957	Bacteria; Actinobacteria; Actinobacteridae; Actinomycetales; Pseudonocardineae; Pseudonocardiaceae; Saccharomonospora
0.493	WP_027742279	226.868	1.11e-69	Streptomyces sp. CNT371	0.9	Bacteria; Actinobacteria; Actinobacteridae; Actinomycetales; Streptomycineae; Streptomycetaceae; Streptomyces
0.5	WP_025361699	226.483	1.36e-69	Kutzneria albida	0.9652	Bacteria; Actinobacteria; Actinobacteridae; Actinomycetales; Pseudonocardineae; Pseudonocardiaceae; Kutzneria
0.512	EWM15115	226.098	1.97e-69	Kutzneria sp. 744	0.9087	Bacteria; Actinobacteria; Actinobacteridae; Actinomycetales; Pseudonocardineae; Pseudonocardiaceae; Kutzneria
0.478	WP_017236218	225.328	2.2e-69	Streptomyces sp. SS	0.9913	Bacteria; Actinobacteria; Actinobacteridae; Actinomycetales; Streptomycineae; Streptomycetaceae; Streptomyces
0.481	WP_026170127	225.713	2.41e-69	Streptomyces sp. FxanaC1	0.913	Bacteria; Actinobacteria; Actinobacteridae; Actinomycetales; Streptomycineae; Streptomycetaceae; Streptomyces
0.461	WP_018845478	225.328	3.59e-69	Streptomyces sp. CNT372	0.9913	Bacteria; Actinobacteria; Actinobacteridae; Actinomycetales; Streptomycineae; Streptomycetaceae; Streptomyces
0.519	WP_017972571	224.557	3.92e-69	Actinopolyspora halophila	0.9043	Bacteria; Actinobacteria; Actinobacteridae; Actinomycetales; Actinopolysporineae; Actinopolysporaceae; Actinopolyspora
0.507	CDR06580	224.942	4.8e-69	Streptomyces iranensis	0.9	Bacteria; Actinobacteria; Actinobacteridae; Actinomycetales; Streptomycineae; Streptomycetaceae; Streptomyces
0.467	WP_014674957	224.942	5.12e-69	Streptomyces hygroscopicus	0.987	Bacteria; Actinobacteria; Actinobacteridae; Actinomycetales; Streptomycineae; Streptomycetaceae; Streptomyces
0.502	WP_020868460	224.557	5.83e-69	Streptomyces rapamycinicus	0.9	Bacteria; Actinobacteria; Actinobacteridae; Actinomycetales; Streptomycineae; Streptomycetaceae; Streptomyces
0.484	WP_014054872	224.172	7.89e-69	Streptomyces violaceusniger	0.9522	Bacteria; Actinobacteria; Actinobacteridae; Actinomycetales; Streptomycineae; Streptomycetaceae; Streptomyces
0.517	WP_005445988	224.557	8.3e-69	Saccharomonospora azurea	0.9	Bacteria; Actinobacteria; Actinobacteridae; Actinomycetales; Pseudonocardineae; Pseudonocardiaceae; Saccharomonospora
0.467	EXU68074	224.172	8.79e-69	Streptomyces sp. PRh5	0.987	Bacteria; Actinobacteria; Actinobacteridae; Actinomycetales; Streptomycineae; Streptomycetaceae; Streptomyces
0.469	WP_018549989	224.172	8.93e-69	Streptomyces sp. ATexAB-D23	0.9913	Bacteria; Actinobacteria; Actinobacteridae; Actinomycetales; Streptomycineae; Streptomycetaceae; Streptomyces
0.522	WP_015105573	223.402	1.01e-68	Saccharothrix espanaensis	0.8913	Bacteria; Actinobacteria; Actinobacteridae; Actinomycetales; Pseudonocardineae; Pseudonocardiaceae; Saccharothrix
0.456	WP_019330778	223.402	1.12e-68	Streptomyces sp. TOR3209	0.9913	Bacteria; Actinobacteria; Actinobacteridae; Actinomycetales; Streptomycineae; Streptomycetaceae; Streptomyces
0.493	WP_028429820	223.787	1.14e-68	Streptomyces sp. TAA204	0.9174	Bacteria; Actinobacteria; Actinobacteridae; Actinomycetales; Streptomycineae; Streptomycetaceae; Streptomyces
0.595	XP_007384542	222.246	1.16e-68	Punctularia strigosozonata HHB-11173 SS5	0.8913	Eukaryota; Fungi; Dikarya; Basidiomycota; Agaricomycotina; Agaricomycetes; Corticiales; Punctulariaceae; Punctularia
0.524	WP_005466897	223.787	1.22e-68	Saccharomonospora glauca	0.8957	Bacteria; Actinobacteria; Actinobacteridae; Actinomycetales; Pseudonocardineae; Pseudonocardiaceae; Saccharomonospora
0.519	WP_006238642	223.787	1.28e-68	Saccharomonospora xinjiangensis	0.8957	Bacteria; Actinobacteria; Actinobacteridae; Actinomycetales; Pseudonocardineae; Pseudonocardiaceae; Saccharomonospora
0.517	WP_005442144	223.787	1.39e-68	Saccharomonospora azurea	0.9	Bacteria; Actinobacteria; Actinobacteridae; Actinomycetales; Pseudonocardineae; Pseudonocardiaceae; Saccharomonospora
0.493	WP_014057150	223.787	1.65e-68	Streptomyces violaceusniger	0.9478	Bacteria; Actinobacteria; Actinobacteridae; Actinomycetales; Streptomycineae; Streptomycetaceae; Streptomyces
0.502	WP_027735647	224.172	2.02e-68	Streptomyces sp. CNT360	0.9522	Bacteria; Actinobacteria; Actinobacteridae; Actinomycetales; Streptomycineae; Streptomycetaceae; Streptomyces
0.515	WP_005460331	223.402	2.04e-68	Saccharomonospora cyanea	0.8957	Bacteria; Actinobacteria; Actinobacteridae; Actinomycetales; Pseudonocardineae; Pseudonocardiaceae; Saccharomonospora
0.502	WP_007032546	221.861	2.46e-68	Amycolatopsis decaplanina	0.9	Bacteria; Actinobacteria; Actinobacteridae; Actinomycetales; Pseudonocardineae; Pseudonocardiaceae; Amycolatopsis
0.486	KEF05539	223.016	3.11e-68	Streptomyces rimosus	0.9391	Bacteria; Actinobacteria; Actinobacteridae; Actinomycetales; Streptomycineae; Streptomycetaceae; Streptomyces
0.486	WP_003984015	222.631	3.21e-68	Streptomyces rimosus	0.9391	Bacteria; Actinobacteria; Actinobacteridae; Actinomycetales; Streptomycineae; Streptomycetaceae; Streptomyces
0.5	WP_023530830	223.402	3.33e-68	Streptomycetaceae bacterium MP113-05	0.8913	Bacteria; Actinobacteria; Actinobacteridae; Actinomycetales; Streptomycineae; Streptomycetaceae
0.522	WP_009948811	221.09	3.34e-68	Saccharopolyspora erythraea	0.9	Bacteria; Actinobacteria; Actinobacteridae; Actinomycetales; Pseudonocardineae; Pseudonocardiaceae; Saccharopolyspora
0.522	WP_015793965	221.476	3.47e-68	Catenulispora acidiphila	0.8913	Bacteria; Actinobacteria; Actinobacteridae; Actinomycetales; Catenulisporineae; Catenulisporaceae; Catenulispora
0.527	WP_020499759	221.09	4.15e-68	Sciscionella marina	0.8913	Bacteria; Actinobacteria; Actinobacteridae; Actinomycetales; Pseudonocardineae; Pseudonocardiaceae; Sciscionella
0.505	WP_026468727	221.476	5.49e-68	Amycolatopsis balhimycina	0.9565	Bacteria; Actinobacteria; Actinobacteridae; Actinomycetales; Pseudonocardineae; Pseudonocardiaceae; Amycolatopsis
0.517	WP_029621889	221.476	5.79e-68	Saccharopolyspora erythraea	0.9	Bacteria; Actinobacteria; Actinobacteridae; Actinomycetales; Pseudonocardineae; Pseudonocardiaceae; Saccharopolyspora
0.452	WP_018102685	221.861	7.24e-68	Streptomyces	0.9913	Bacteria; Actinobacteria; Actinobacteridae; Actinomycetales; Streptomycineae; Streptomycetaceae
0.513	XP_007334200	219.935	7.56e-68	Agaricus bisporus var. burnettii JB137-S8	0.9783	Eukaryota; Fungi; Dikarya; Basidiomycota; Agaricomycotina; Agaricomycetes; Agaricomycetidae; Agaricales; Agaricaceae; Agaricus
0.613	KDN36167	218.394	9.06e-68	Tilletiaria anomala UBC 951	0.8043	Eukaryota; Fungi; Dikarya; Basidiomycota; Ustilaginomycotina; Exobasidiomycetes; Georgefischeriales; Tilletiariaceae; Tilletiaria
0.515	WP_012918694	221.476	9.06e-68	Kribbella flavida	0.8957	Bacteria; Actinobacteria; Actinobacteridae; Actinomycetales; Propionibacterineae; Nocardioidaceae; Kribbella
0.498	KDQ69465	221.09	1.13e-67	Streptomyces sp. NTK 937	0.8913	Bacteria; Actinobacteria; Actinobacteridae; Actinomycetales; Streptomycineae; Streptomycetaceae; Streptomyces
0.498	WP_028438786	221.09	1.21e-67	Streptomyces sp. DpondAA-B6	0.8913	Bacteria; Actinobacteria; Actinobacteridae; Actinomycetales; Streptomycineae; Streptomycetaceae; Streptomyces
0.5	WP_026415376	221.09	1.22e-67	Actinomadura oligospora	0.9478	Bacteria; Actinobacteria; Actinobacteridae; Actinomycetales; Streptosporangineae; Thermomonosporaceae; Actinomadura
0.479	ABX57600	220.705	1.36e-67	Streptomyces exfoliatus	0.9522	Bacteria; Actinobacteria; Actinobacteridae; Actinomycetales; Streptomycineae; Streptomycetaceae; Streptomyces
0.505	WP_019856174	220.705	1.62e-67	Actinopolyspora mortivallis	0.913	Bacteria; Actinobacteria; Actinobacteridae; Actinomycetales; Actinopolysporineae; Actinopolysporaceae; Actinopolyspora
0.456	WP_023546808	220.32	2.06e-67	Streptomyces roseochromogenes	0.9913	Bacteria; Actinobacteria; Actinobacteridae; Actinomycetales; Streptomycineae; Streptomycetaceae; Streptomyces
0.468	WP_007822130	219.164	2.2e-67	Streptomyces	0.9391	Bacteria; Actinobacteria; Actinobacteridae; Actinomycetales; Streptomycineae; Streptomycetaceae
0.502	WP_013286728	219.164	2.33e-67	Micromonospora aurantiaca	0.8826	Bacteria; Actinobacteria; Actinobacteridae; Actinomycetales; Micromonosporineae; Micromonosporaceae; Micromonospora
0.507	WP_029535896	220.32	2.67e-67	Saccharopolyspora spinosa	0.9	Bacteria; Actinobacteria; Actinobacteridae; Actinomycetales; Pseudonocardineae; Pseudonocardiaceae; Saccharopolyspora
0.463	WP_019326918	219.935	2.68e-67	Streptomyces sp. TOR3209	0.9391	Bacteria; Actinobacteria; Actinobacteridae; Actinomycetales; Streptomycineae; Streptomycetaceae; Streptomyces
0.519	WP_009157023	220.32	2.9e-67	Saccharomonospora marina	0.8957	Bacteria; Actinobacteria; Actinobacteridae; Actinomycetales; Pseudonocardineae; Pseudonocardiaceae; Saccharomonospora
0.526	XP_007925065	218.394	3.31e-67	Pseudocercospora fijiensis CIRAD86	0.9304	Eukaryota; Fungi; Dikarya; Ascomycota; Pezizomycotina; Dothideomycetes; Dothideomycetidae; Capnodiales; Mycosphaerellaceae; Pseudocercospora
0.502	WP_013476507	218.779	3.79e-67	Micromonospora sp. L5	0.8826	Bacteria; Actinobacteria; Actinobacteridae; Actinomycetales; Micromonosporineae; Micromonosporaceae; Micromonospora
0.505	WP_028663115	220.32	3.81e-67	Saccharomonospora halophila	0.8957	Bacteria; Actinobacteria; Actinobacteridae; Actinomycetales; Pseudonocardineae; Pseudonocardiaceae; Saccharomonospora
0.514	WP_016907451	219.935	3.82e-67	Streptomyces sulphureus	0.9478	Bacteria; Actinobacteria; Actinobacteridae; Actinomycetales; Streptomycineae; Streptomycetaceae; Streptomyces
0.477	WP_008745639	219.935	3.85e-67	Streptomyces sp. SPB74	0.9391	Bacteria; Actinobacteria; Actinobacteridae; Actinomycetales; Streptomycineae; Streptomycetaceae; Streptomyces
0.469	WP_016574238	220.32	4.27e-67	Streptomyces albulus	0.9565	Bacteria; Actinobacteria; Actinobacteridae; Actinomycetales; Streptomycineae; Streptomycetaceae; Streptomyces
0.49	WP_016641305	219.935	4.28e-67	Streptomyces aurantiacus	0.8957	Bacteria; Actinobacteria; Actinobacteridae; Actinomycetales; Streptomycineae; Streptomycetaceae; Streptomyces
0.452	WP_006142356	219.55	4.43e-67	Streptomyces griseoaurantiacus	0.9913	Bacteria; Actinobacteria; Actinobacteridae; Actinomycetales; Streptomycineae; Streptomycetaceae; Streptomyces
0.439	WP_005312008	219.164	5.6e-67	Streptomyces pristinaespiralis	0.9913	Bacteria; Actinobacteria; Actinobacteridae; Actinomycetales; Streptomycineae; Streptomycetaceae; Streptomyces
0.514	WP_019545061	219.55	5.82e-67	Streptomyces sulphureus	0.9478	Bacteria; Actinobacteria; Actinobacteridae; Actinomycetales; Streptomycineae; Streptomycetaceae; Streptomyces
0.525	XP_003028693	217.238	6.88e-67	Schizophyllum commune H4-8	0.887	Eukaryota; Fungi; Dikarya; Basidiomycota; Agaricomycotina; Agaricomycetes; Agaricomycetidae; Agaricales; Schizophyllaceae; Schizophyllum
0.468	WP_029397284	219.164	7.19e-67	Streptomyces sp. SA3_actG	0.9391	Bacteria; Actinobacteria; Actinobacteridae; Actinomycetales; Streptomycineae; Streptomycetaceae; Streptomyces
0.447	WP_009068679	218.779	7.97e-67	Streptomyces sp. SPB78	0.9913	Bacteria; Actinobacteria; Actinobacteridae; Actinomycetales; Streptomycineae; Streptomycetaceae; Streptomyces
0.493	WP_018543235	218.779	1.21e-66	Streptomyces sp. MspMP-M5	0.9	Bacteria; Actinobacteria; Actinobacteridae; Actinomycetales; Streptomycineae; Streptomycetaceae; Streptomyces

## Sheet: Selaginella Lysozyme
% Pairwise Identity	Accession	Bit-Score	E Value	Organism	Query coverage	Taxonomy
1	XP_002984497	431.409	1.17e-151	Selaginella moellendorffii	1	Eukaryota; Viridiplantae; Streptophyta; Embryophyta; Tracheophyta; Lycopodiophyta; Isoetopsida; Selaginellales; Selaginellaceae; Selaginella
0.933	XP_002972808	409.068	2.3e-142	Selaginella moellendorffii	1	Eukaryota; Viridiplantae; Streptophyta; Embryophyta; Tracheophyta; Lycopodiophyta; Isoetopsida; Selaginellales; Selaginellaceae; Selaginella
0.938	XP_002973028	407.912	1.93e-141	Selaginella moellendorffii	1	Eukaryota; Viridiplantae; Streptophyta; Embryophyta; Tracheophyta; Lycopodiophyta; Isoetopsida; Selaginellales; Selaginellaceae; Selaginella
0.929	XP_002984384	406.371	2.1e-141	Selaginella moellendorffii	1	Eukaryota; Viridiplantae; Streptophyta; Embryophyta; Tracheophyta; Lycopodiophyta; Isoetopsida; Selaginellales; Selaginellaceae; Selaginella
0.596	WP_027343514	253.447	3.34e-81	Hamadaea tsunoensis	0.9905	Bacteria; Actinobacteria; Actinobacteridae; Actinomycetales; Micromonosporineae; Micromonosporaceae; Hamadaea
0.595	WP_025361699	252.677	3.52e-80	Kutzneria albida	1	Bacteria; Actinobacteria; Actinobacteridae; Actinomycetales; Pseudonocardineae; Pseudonocardiaceae; Kutzneria
0.595	EWM15115	252.677	3.62e-80	Kutzneria sp. 744	1	Bacteria; Actinobacteria; Actinobacteridae; Actinomycetales; Pseudonocardineae; Pseudonocardiaceae; Kutzneria
0.586	WP_005466897	248.825	1.24e-78	Saccharomonospora glauca	1	Bacteria; Actinobacteria; Actinobacteridae; Actinomycetales; Pseudonocardineae; Pseudonocardiaceae; Saccharomonospora
0.59	WP_014144843	248.054	1.73e-78	Streptomyces cattleya	1	Bacteria; Actinobacteria; Actinobacteridae; Actinomycetales; Streptomycineae; Streptomycetaceae; Streptomyces
0.586	WP_014134251	248.825	1.82e-78	Kitasatospora setae	1	Bacteria; Actinobacteria; Actinobacteridae; Actinomycetales; Streptomycineae; Streptomycetaceae; Kitasatospora
0.576	WP_005445988	247.669	2.88e-78	Saccharomonospora azurea	1	Bacteria; Actinobacteria; Actinobacteridae; Actinomycetales; Pseudonocardineae; Pseudonocardiaceae; Saccharomonospora
0.59	WP_006238642	247.284	4.83e-78	Saccharomonospora xinjiangensis	1	Bacteria; Actinobacteria; Actinobacteridae; Actinomycetales; Pseudonocardineae; Pseudonocardiaceae; Saccharomonospora
0.577	WP_013286728	244.202	2.34e-77	Micromonospora aurantiaca	0.9905	Bacteria; Actinobacteria; Actinobacteridae; Actinomycetales; Micromonosporineae; Micromonosporaceae; Micromonospora
0.571	WP_005442144	245.358	2.41e-77	Saccharomonospora azurea	1	Bacteria; Actinobacteria; Actinobacteridae; Actinomycetales; Pseudonocardineae; Pseudonocardiaceae; Saccharomonospora
0.577	WP_013476507	243.432	4.21e-77	Micromonospora sp. L5	0.9905	Bacteria; Actinobacteria; Actinobacteridae; Actinomycetales; Micromonosporineae; Micromonosporaceae; Micromonospora
0.576	WP_005460331	244.202	8.78e-77	Saccharomonospora cyanea	1	Bacteria; Actinobacteria; Actinobacteridae; Actinomycetales; Pseudonocardineae; Pseudonocardiaceae; Saccharomonospora
0.572	EWM63315	239.965	1.64e-75	Micromonospora sp. M42	0.9905	Bacteria; Actinobacteria; Actinobacteridae; Actinomycetales; Micromonosporineae; Micromonosporaceae; Micromonospora
0.586	WP_003056903	240.35	2.23e-75	Amycolatopsis vancoresmycina	1	Bacteria; Actinobacteria; Actinobacteridae; Actinomycetales; Pseudonocardineae; Pseudonocardiaceae; Amycolatopsis
0.548	KDQ32113	236.498	5.95e-75	Pleurotus ostreatus PC15	1	Eukaryota; Fungi; Dikarya; Basidiomycota; Agaricomycotina; Agaricomycetes; Agaricomycetidae; Agaricales; Pleurotaceae; Pleurotus
0.552	WP_016697203	238.039	1.18e-74	Actinoalloteichus spitiensis	1	Bacteria; Actinobacteria; Actinobacteridae; Actinomycetales; Pseudonocardineae; Pseudonocardiaceae; Actinoalloteichus
0.557	WP_007032546	237.269	1.26e-74	Amycolatopsis decaplanina	1	Bacteria; Actinobacteria; Actinobacteridae; Actinomycetales; Pseudonocardineae; Pseudonocardiaceae; Amycolatopsis
0.567	WP_028661961	238.039	1.7e-74	Saccharomonospora saliphila	1	Bacteria; Actinobacteria; Actinobacteridae; Actinomycetales; Pseudonocardineae; Pseudonocardiaceae; Saccharomonospora
0.557	XP_007369419	236.113	2e-74	Dichomitus squalens LYAD-421 SS1	1	Eukaryota; Fungi; Dikarya; Basidiomycota; Agaricomycotina; Agaricomycetes; Polyporales; Polyporaceae; Dichomitus
0.548	WP_014982754	236.884	2.32e-74	Nocardia brasiliensis	1	Bacteria; Actinobacteria; Actinobacteridae; Actinomycetales; Corynebacterineae; Nocardiaceae; Nocardia
0.562	WP_016338036	236.884	3.95e-74	Amycolatopsis orientalis	1	Bacteria; Actinobacteria; Actinobacteridae; Actinomycetales; Pseudonocardineae; Pseudonocardiaceae; Amycolatopsis
0.548	GAJ85907	236.498	5.01e-74	Nocardia brasiliensis NBRC 14402	1	Bacteria; Actinobacteria; Actinobacteridae; Actinomycetales; Corynebacterineae; Nocardiaceae; Nocardia
0.595	XP_007384542	234.958	5.37e-74	Punctularia strigosozonata HHB-11173 SS5	1	Eukaryota; Fungi; Dikarya; Basidiomycota; Agaricomycotina; Agaricomycetes; Corticiales; Punctulariaceae; Punctularia
0.543	WP_027927616	240.736	7.28e-74	Amycolatopsis benzoatilytica	1	Bacteria; Actinobacteria; Actinobacteridae; Actinomycetales; Pseudonocardineae; Pseudonocardiaceae; Amycolatopsis
0.557	WP_028663115	236.884	7.66e-74	Saccharomonospora halophila	1	Bacteria; Actinobacteria; Actinobacteridae; Actinomycetales; Pseudonocardineae; Pseudonocardiaceae; Saccharomonospora
0.548	WP_007024331	234.958	1.67e-73	Saccharomonospora paurometabolica	1	Bacteria; Actinobacteria; Actinobacteridae; Actinomycetales; Pseudonocardineae; Pseudonocardiaceae; Saccharomonospora
0.567	WP_024875645	235.343	1.98e-73	Saccharomonospora sp. CNQ490	1	Bacteria; Actinobacteria; Actinobacteridae; Actinomycetales; Pseudonocardineae; Pseudonocardiaceae; Saccharomonospora
0.529	WP_015105573	234.187	2.8e-73	Saccharothrix espanaensis	1	Bacteria; Actinobacteria; Actinobacteridae; Actinomycetales; Pseudonocardineae; Pseudonocardiaceae; Saccharothrix
0.571	EUC65229	233.032	2.82e-73	Rhizoctonia solani AG-3 Rhs1AP	1	Eukaryota; Fungi; Dikarya; Basidiomycota; Agaricomycotina; Agaricomycetes; Cantharellales; Ceratobasidiaceae; mitosporic Ceratobasidiaceae; Rhizoctonia
0.557	WP_009157023	234.958	2.83e-73	Saccharomonospora marina	1	Bacteria; Actinobacteria; Actinobacteridae; Actinomycetales; Pseudonocardineae; Pseudonocardiaceae; Saccharomonospora
0.59	KDQ58504	233.417	3.12e-73	Jaapia argillacea MUCL 33604	1	Eukaryota; Fungi; Dikarya; Basidiomycota; Agaricomycotina; Agaricomycetes; Agaricomycetidae; Jaapiales; Jaapiaceae; Jaapia
0.548	WP_026419694	233.802	6.55e-73	Actinoalloteichus cyanogriseus	1	Bacteria; Actinobacteria; Actinobacteridae; Actinomycetales; Pseudonocardineae; Pseudonocardiaceae; Actinoalloteichus
0.571	WP_020642243	234.187	6.67e-73	Amycolatopsis balhimycina	1	Bacteria; Actinobacteria; Actinobacteridae; Actinomycetales; Pseudonocardineae; Pseudonocardiaceae; Amycolatopsis
0.567	WP_029535896	233.802	7.1e-73	Saccharopolyspora spinosa	1	Bacteria; Actinobacteria; Actinobacteridae; Actinomycetales; Pseudonocardineae; Pseudonocardiaceae; Saccharopolyspora
0.567	WP_009084781	233.032	8.36e-73	Streptomyces sp. AA4	1	Bacteria; Actinobacteria; Actinobacteridae; Actinomycetales; Streptomycineae; Streptomycetaceae; Streptomyces
0.543	WP_009078820	238.424	8.74e-73	Streptomyces sp. AA4	1	Bacteria; Actinobacteria; Actinobacteridae; Actinomycetales; Streptomycineae; Streptomycetaceae; Streptomyces
0.571	KDN23822	233.417	1.28e-72	Amycolatopsis rifamycinica	1	Bacteria; Actinobacteria; Actinobacteridae; Actinomycetales; Pseudonocardineae; Pseudonocardiaceae; Amycolatopsis
0.548	XP_007849295	231.106	1.8e-72	Moniliophthora roreri MCA 2997	1	Eukaryota; Fungi; Dikarya; Basidiomycota; Agaricomycotina; Agaricomycetes; Agaricomycetidae; Agaricales; Marasmiaceae; mitosporic Marasmiaceae; Moniliophthora
0.543	WP_026455496	231.876	2.31e-72	Actinopolyspora iraqiensis	1	Bacteria; Actinobacteria; Actinobacteridae; Actinomycetales; Actinopolysporineae; Actinopolysporaceae; Actinopolyspora
0.563	WP_020499759	231.106	2.36e-72	Sciscionella marina	0.9905	Bacteria; Actinobacteria; Actinobacteridae; Actinomycetales; Pseudonocardineae; Pseudonocardiaceae; Sciscionella
0.587	WP_015805547	231.876	2.68e-72	Actinosynnema mirum	0.9905	Bacteria; Actinobacteria; Actinobacteridae; Actinomycetales; Pseudonocardineae; Pseudonocardiaceae; Actinosynnema
0.548	WP_020632304	232.261	2.9e-72	Amycolatopsis alba	1	Bacteria; Actinobacteria; Actinobacteridae; Actinomycetales; Pseudonocardineae; Pseudonocardiaceae; Amycolatopsis
0.552	WP_005152600	231.876	4.46e-72	Amycolatopsis azurea	1	Bacteria; Actinobacteria; Actinobacteridae; Actinomycetales; Pseudonocardineae; Pseudonocardiaceae; Amycolatopsis
0.567	WP_009948811	229.95	5.03e-72	Saccharopolyspora erythraea	1	Bacteria; Actinobacteria; Actinobacteridae; Actinomycetales; Pseudonocardineae; Pseudonocardiaceae; Saccharopolyspora
0.543	WP_025355803	231.106	6.23e-72	Kutzneria albida	1	Bacteria; Actinobacteria; Actinobacteridae; Actinomycetales; Pseudonocardineae; Pseudonocardiaceae; Kutzneria
0.522	WP_026153628	231.106	6.5e-72	Amycolatopsis methanolica	0.9857	Bacteria; Actinobacteria; Actinobacteridae; Actinomycetales; Pseudonocardineae; Pseudonocardiaceae; Amycolatopsis
0.543	WP_015788047	231.491	7.38e-72	Saccharomonospora viridis	1	Bacteria; Actinobacteria; Actinobacteridae; Actinomycetales; Pseudonocardineae; Pseudonocardiaceae; Saccharomonospora
0.567	WP_020421411	231.491	7.81e-72	Amycolatopsis sp. ATCC 39116	0.9905	Bacteria; Actinobacteria; Actinobacteridae; Actinomycetales; Pseudonocardineae; Pseudonocardiaceae; Amycolatopsis
0.567	WP_017985756	231.106	9.39e-72	Amycolatopsis methanolica	0.9905	Bacteria; Actinobacteria; Actinobacteridae; Actinomycetales; Pseudonocardineae; Pseudonocardiaceae; Amycolatopsis
0.522	WP_027933329	230.72	1.06e-71	Amycolatopsis thermoflava	0.9857	Bacteria; Actinobacteria; Actinobacteridae; Actinomycetales; Pseudonocardineae; Pseudonocardiaceae; Amycolatopsis
0.567	WP_013230751	231.106	1.06e-71	Amycolatopsis mediterranei	1	Bacteria; Actinobacteria; Actinobacteridae; Actinomycetales; Pseudonocardineae; Pseudonocardiaceae; Amycolatopsis
0.567	WP_029621889	230.335	1.09e-71	Saccharopolyspora erythraea	1	Bacteria; Actinobacteria; Actinobacteridae; Actinomycetales; Pseudonocardineae; Pseudonocardiaceae; Saccharopolyspora
0.538	XP_006463246	228.794	1.18e-71	Agaricus bisporus var. bisporus H97	1	Eukaryota; Fungi; Dikarya; Basidiomycota; Agaricomycotina; Agaricomycetes; Agaricomycetidae; Agaricales; Agaricaceae; Agaricus
0.567	WP_027933330	230.72	1.22e-71	Amycolatopsis thermoflava	0.9905	Bacteria; Actinobacteria; Actinobacteridae; Actinomycetales; Pseudonocardineae; Pseudonocardiaceae; Amycolatopsis
0.55	WP_027753912	230.72	1.35e-71	Streptomyces sp. CNH099	0.9952	Bacteria; Actinobacteria; Actinobacteridae; Actinomycetales; Streptomycineae; Streptomycetaceae; Streptomyces
0.533	EMD40164	228.794	1.52e-71	Ceriporiopsis subvermispora B	1	Eukaryota; Fungi; Dikarya; Basidiomycota; Agaricomycotina; Agaricomycetes; Polyporales; Meruliaceae; Ceriporiopsis
0.522	WP_009157022	229.95	1.58e-71	Saccharomonospora marina	0.9952	Bacteria; Actinobacteria; Actinobacteridae; Actinomycetales; Pseudonocardineae; Pseudonocardiaceae; Saccharomonospora
0.522	WP_020421412	229.95	1.72e-71	Amycolatopsis sp. ATCC 39116	0.9857	Bacteria; Actinobacteria; Actinobacteridae; Actinomycetales; Pseudonocardineae; Pseudonocardiaceae; Amycolatopsis
0.557	ABX57602	230.335	1.95e-71	Kribbella sp. 50410	1	Bacteria; Actinobacteria; Actinobacteridae; Actinomycetales; Propionibacterineae; Nocardioidaceae; Kribbella
0.567	XP_007770960	228.024	2.51e-71	Coniophora puteana RWD-64-598 SS2	1	Eukaryota; Fungi; Dikarya; Basidiomycota; Agaricomycotina; Agaricomycetes; Agaricomycetidae; Boletales; Coniophorineae; Coniophoraceae; Coniophora
0.541	XP_001820641	228.024	2.63e-71	Aspergillus oryzae RIB40	0.9905	Eukaryota; Fungi; Dikarya; Ascomycota; Pezizomycotina; Eurotiomycetes; Eurotiomycetidae; Eurotiales; Aspergillaceae; Aspergillus
0.536	WP_013230750	228.794	3.45e-71	Amycolatopsis mediterranei	0.9952	Bacteria; Actinobacteria; Actinobacteridae; Actinomycetales; Pseudonocardineae; Pseudonocardiaceae; Amycolatopsis
0.552	WP_019856174	229.18	4e-71	Actinopolyspora mortivallis	1	Bacteria; Actinobacteria; Actinobacteridae; Actinomycetales; Actinopolysporineae; Actinopolysporaceae; Actinopolyspora
0.533	XP_007332633	226.483	6.21e-71	Agaricus bisporus var. burnettii JB137-S8	1	Eukaryota; Fungi; Dikarya; Basidiomycota; Agaricomycotina; Agaricomycetes; Agaricomycetidae; Agaricales; Agaricaceae; Agaricus
0.576	KDN87025	228.794	8.2e-71	Kitasatospora cheerisanensis KCTC 2395	1	Bacteria; Actinobacteria; Actinobacteridae; Actinomycetales; Streptomycineae; Streptomycetaceae; Kitasatospora
0.557	XP_002478006	226.483	9.58e-71	Talaromyces stipitatus ATCC 10500	1	Eukaryota; Fungi; Dikarya; Ascomycota; Pezizomycotina; Eurotiomycetes; Eurotiomycetidae; Eurotiales; Trichocomaceae; Talaromyces
0.533	EWC60575	227.639	1.46e-70	Actinokineospora sp. EG49	1	Bacteria; Actinobacteria; Actinobacteridae; Actinomycetales; Pseudonocardineae; Pseudonocardiaceae; Actinokineospora
0.533	WP_027772925	228.024	1.5e-70	Streptomyces sp. CNQ329	1	Bacteria; Actinobacteria; Actinobacteridae; Actinomycetales; Streptomycineae; Streptomycetaceae; Streptomyces
0.538	WP_028434229	227.639	1.71e-70	Streptomyces sp. TAA486	1	Bacteria; Actinobacteria; Actinobacteridae; Actinomycetales; Streptomycineae; Streptomycetaceae; Streptomyces
0.552	WP_015105574	226.483	2.95e-70	Saccharothrix espanaensis	1	Bacteria; Actinobacteria; Actinobacteridae; Actinomycetales; Pseudonocardineae; Pseudonocardiaceae; Saccharothrix
0.538	WP_014176467	226.483	4.95e-70	Streptomyces bingchenggensis	1	Bacteria; Actinobacteria; Actinobacteridae; Actinomycetales; Streptomycineae; Streptomycetaceae; Streptomyces
0.543	WP_026423408	225.713	5.67e-70	Actinokineospora inagensis	1	Bacteria; Actinobacteria; Actinobacteridae; Actinomycetales; Pseudonocardineae; Pseudonocardiaceae; Actinokineospora
0.533	WP_019326918	226.098	5.74e-70	Streptomyces sp.	1	Bacteria; Actinobacteria; Actinobacteridae; Actinomycetales; Streptomycineae; Streptomycetaceae; Streptomyces
0.529	WP_018835123	226.483	6.64e-70		1	Bacteria; Actinobacteria; Actinobacteridae; Actinomycetales; Streptomycineae; Streptomycetaceae
0.519	ABY27018	226.098	6.92e-70	Streptomyces griseus	1	Bacteria; Actinobacteria; Actinobacteridae; Actinomycetales; Streptomycineae; Streptomycetaceae; Streptomyces
0.557	WP_020663995	226.483	7.49e-70	Amycolatopsis benzoatilytica	1	Bacteria; Actinobacteria; Actinobacteridae; Actinomycetales; Pseudonocardineae; Pseudonocardiaceae; Amycolatopsis
0.529	WP_018842330	226.483	7.55e-70	Streptomyces sp.	1	Bacteria; Actinobacteria; Actinobacteridae; Actinomycetales; Streptomycineae; Streptomycetaceae; Streptomyces
0.519	WP_003950832	225.713	7.79e-70		1	Bacteria; Actinobacteria; Actinobacteridae; Actinomycetales; Streptomycineae; Streptomycetaceae
0.529	WP_029381708	225.713	7.86e-70	Streptomyces sp.	1	Bacteria; Actinobacteria; Actinobacteridae; Actinomycetales; Streptomycineae; Streptomycetaceae; Streptomyces
0.517	WP_026313417	226.098	8.01e-70	Actinomadura flavalba	0.9952	Bacteria; Actinobacteria; Actinobacteridae; Actinomycetales; Streptosporangineae; Thermomonosporaceae; Actinomadura
0.522	WP_026468727	225.328	8.28e-70	Amycolatopsis balhimycina	0.9952	Bacteria; Actinobacteria; Actinobacteridae; Actinomycetales; Pseudonocardineae; Pseudonocardiaceae; Amycolatopsis
0.526	XP_007341520	224.557	8.68e-70	Auricularia delicata	1	Eukaryota; Fungi; Dikarya; Basidiomycota; Agaricomycotina; Agaricomycetes; Auriculariales; Auriculariaceae; Auricularia
0.519	WP_018893555	225.713	8.68e-70	Streptomyces sp.	1	Bacteria; Actinobacteria; Actinobacteridae; Actinomycetales; Streptomycineae; Streptomycetaceae; Streptomyces
0.502	WP_026360597	225.328	1.05e-69	Amycolatopsis nigrescens	0.9952	Bacteria; Actinobacteria; Actinobacteridae; Actinomycetales; Pseudonocardineae; Pseudonocardiaceae; Amycolatopsis
0.512	WP_028847032	226.098	1.35e-69	Thermocrispum agreste	0.9952	Bacteria; Actinobacteria; Actinobacteridae; Actinomycetales; Pseudonocardineae; Pseudonocardiaceae; Thermocrispum
0.527	WP_029535025	225.328	1.42e-69	Saccharopolyspora spinosa	0.9857	Bacteria; Actinobacteria; Actinobacteridae; Actinomycetales; Pseudonocardineae; Pseudonocardiaceae; Saccharopolyspora
0.538	WP_007444663	224.942	1.75e-69	Streptomyces coelicoflavus	1	Bacteria; Actinobacteria; Actinobacteridae; Actinomycetales; Streptomycineae; Streptomycetaceae; Streptomyces
0.538	ABX57599	224.942	1.89e-69	Streptomyces graminearus	1	Bacteria; Actinobacteria; Actinobacteridae; Actinomycetales; Streptomycineae; Streptomycetaceae; Streptomyces
0.524	WP_020123555	224.942	2.08e-69	Streptomyces canus	1	Bacteria; Actinobacteria; Actinobacteridae; Actinomycetales; Streptomycineae; Streptomycetaceae; Streptomyces
0.517	KDN23823	224.172	2.24e-69	Amycolatopsis rifamycinica	0.9952	Bacteria; Actinobacteria; Actinobacteridae; Actinomycetales; Pseudonocardineae; Pseudonocardiaceae; Amycolatopsis
0.51	WP_017974867	223.787	2.71e-69	Actinopolyspora halophila	1	Bacteria; Actinobacteria; Actinobacteridae; Actinomycetales; Actinopolysporineae; Actinopolysporaceae; Actinopolyspora
0.548	WP_027735647	225.713	2.8e-69	Streptomyces sp.	1	Bacteria; Actinobacteria; Actinobacteridae; Actinomycetales; Streptomycineae; Streptomycetaceae; Streptomyces
0.524	WP_027742279	224.942	2.95e-69	Streptomyces sp.	1	Bacteria; Actinobacteria; Actinobacteridae; Actinomycetales; Streptomycineae; Streptomycetaceae; Streptomyces
0.517	WP_028851886	223.787	3.04e-69	Thermocrispum municipale	0.9952	Bacteria; Actinobacteria; Actinobacteridae; Actinomycetales; Pseudonocardineae; Pseudonocardiaceae; Thermocrispum
0.51	XP_007332632	222.631	3.14e-69	Agaricus bisporus	1	Eukaryota; Fungi; Dikarya; Basidiomycota; Agaricomycotina; Agaricomycetes; Agaricomycetidae; Agaricales; Agaricaceae; Agaricus
0.533	WP_004561792	223.787	3.35e-69	Amycolatopsis vancoresmycina	1	Bacteria; Actinobacteria; Actinobacteridae; Actinomycetales; Pseudonocardineae; Pseudonocardiaceae; Amycolatopsis
0.529	XP_007764355	222.631	3.86e-69	Coniophora puteana	1	Eukaryota; Fungi; Dikarya; Basidiomycota; Agaricomycotina; Agaricomycetes; Agaricomycetidae; Boletales; Coniophorineae; Coniophoraceae; Coniophora
0.541	WP_015793965	223.016	4.21e-69	Catenulispora acidiphila	0.9952	Bacteria; Actinobacteria; Actinobacteridae; Actinomycetales; Catenulisporineae; Catenulisporaceae; Catenulispora
0.519	XP_008042057	222.246	4.95e-69	Trametes versicolor	1	Eukaryota; Fungi; Dikarya; Basidiomycota; Agaricomycotina; Agaricomycetes; Polyporales; Trametes
0.533	WP_011030153	223.787	5.04e-69	Streptomyces coelicolor	1	Bacteria; Actinobacteria; Actinobacteridae; Actinomycetales; Streptomycineae; Streptomycetaceae; Streptomyces; Streptomyces albidoflavus group
0.538	WP_016469769	224.557	6.42e-69	Streptomyces sp.	0.9905	Bacteria; Actinobacteria; Actinobacteridae; Actinomycetales; Streptomycineae; Streptomycetaceae; Streptomyces
0.538	WP_018687205	222.631	7.14e-69	Actinokineospora enzanensis	1	Bacteria; Actinobacteria; Actinobacteridae; Actinomycetales; Pseudonocardineae; Pseudonocardiaceae; Actinokineospora
0.529	WP_023546808	223.402	7.16e-69	Streptomyces roseochromogenes	1	Bacteria; Actinobacteria; Actinobacteridae; Actinomycetales; Streptomycineae; Streptomycetaceae; Streptomyces
0.538	WP_027759016	224.557	7.55e-69	Streptomyces sp.	1	Bacteria; Actinobacteria; Actinobacteridae; Actinomycetales; Streptomycineae; Streptomycetaceae; Streptomyces
0.538	WP_026004298	224.557	7.8e-69	Streptomyces sp.	1	Bacteria; Actinobacteria; Actinobacteridae; Actinomycetales; Streptomycineae; Streptomycetaceae; Streptomyces
0.533	ADI71469	223.016	8.19e-69	Amycolatopsis orientalis	1	Bacteria; Actinobacteria; Actinobacteridae; Actinomycetales; Pseudonocardineae; Pseudonocardiaceae; Amycolatopsis
0.529	KDN17071	223.016	8.3e-69	Amycolatopsis rifamycinica	1	Bacteria; Actinobacteria; Actinobacteridae; Actinomycetales; Pseudonocardineae; Pseudonocardiaceae; Amycolatopsis
0.51	XP_006463245	221.476	8.74e-69	Agaricus bisporus	1	Eukaryota; Fungi; Dikarya; Basidiomycota; Agaricomycotina; Agaricomycetes; Agaricomycetidae; Agaricales; Agaricaceae; Agaricus
0.533	WP_003973683	223.016	8.84e-69	Streptomyces lividans	1	Bacteria; Actinobacteria; Actinobacteridae; Actinomycetales; Streptomycineae; Streptomycetaceae; Streptomyces
0.533	WP_015661391	221.861	1.33e-68	Streptomyces davawensis	0.9952	Bacteria; Actinobacteria; Actinobacteridae; Actinomycetales; Streptomycineae; Streptomycetaceae; Streptomyces
0.543	WP_027748014	223.016	1.38e-68	Streptomyces sp.	0.9905	Bacteria; Actinobacteria; Actinobacteridae; Actinomycetales; Streptomycineae; Streptomycetaceae; Streptomyces
0.524	WP_007491293	222.631	1.43e-68	Streptomyces zinciresistens	1	Bacteria; Actinobacteria; Actinobacteridae; Actinomycetales; Streptomycineae; Streptomycetaceae; Streptomyces
0.531	WP_026415376	222.631	1.48e-68	Actinomadura oligospora	0.9952	Bacteria; Actinobacteria; Actinobacteridae; Actinomycetales; Streptosporangineae; Thermomonosporaceae; Actinomadura
0.502	XP_001208395	221.09	1.49e-68	Aspergillus terreus	0.9905	Eukaryota; Fungi; Dikarya; Ascomycota; Pezizomycotina; Eurotiomycetes; Eurotiomycetidae; Eurotiales; Aspergillaceae; Aspergillus
0.529	WP_027927733	222.246	1.74e-68	Amycolatopsis benzoatilytica	1	Bacteria; Actinobacteria; Actinobacteridae; Actinomycetales; Pseudonocardineae; Pseudonocardiaceae; Amycolatopsis
0.545	XP_750902	220.705	1.81e-68	Aspergillus fumigatus	0.9952	Eukaryota; Fungi; Dikarya; Ascomycota; Pezizomycotina; Eurotiomycetes; Eurotiomycetidae; Eurotiales; Aspergillaceae; Aspergillus
0.524	WP_016436242	221.476	2.03e-68	Streptomyces sp.	0.9952	Bacteria; Actinobacteria; Actinobacteridae; Actinomycetales; Streptomycineae; Streptomycetaceae; Streptomyces
0.538	WP_009080203	221.09	2.4e-68	Streptomyces sp.	1	Bacteria; Actinobacteria; Actinobacteridae; Actinomycetales; Streptomycineae; Streptomycetaceae; Streptomyces
0.524	EXU68074	221.861	2.84e-68	Streptomyces sp.	1	Bacteria; Actinobacteria; Actinobacteridae; Actinomycetales; Streptomycineae; Streptomycetaceae; Streptomyces
0.529	WP_019980420	221.476	3.09e-68	Streptomyces sp.	1	Bacteria; Actinobacteria; Actinobacteridae; Actinomycetales; Streptomycineae; Streptomycetaceae; Streptomyces
0.533	WP_014674957	221.861	3.38e-68	Streptomyces hygroscopicus	1	Bacteria; Actinobacteria; Actinobacteridae; Actinomycetales; Streptomycineae; Streptomycetaceae; Streptomyces
0.524	WP_014671909	221.476	3.57e-68	Streptomyces hygroscopicus	0.9952	Bacteria; Actinobacteria; Actinobacteridae; Actinomycetales; Streptomycineae; Streptomycetaceae; Streptomyces
0.529	WP_028420333	221.476	3.63e-68	Streptomyces sp.	1	Bacteria; Actinobacteria; Actinobacteridae; Actinomycetales; Streptomycineae; Streptomycetaceae; Streptomyces
0.524	WP_017972571	221.476	3.7e-68	Actinopolyspora halophila	0.9905	Bacteria; Actinobacteria; Actinobacteridae; Actinomycetales; Actinopolysporineae; Actinopolysporaceae; Actinopolyspora
0.543	WP_028847031	221.476	3.72e-68	Thermocrispum agreste	0.9905	Bacteria; Actinobacteria; Actinobacteridae; Actinomycetales; Pseudonocardineae; Pseudonocardiaceae; Thermocrispum
0.529	WP_009190591	221.476	3.96e-68	Streptomyces sp.	1	Bacteria; Actinobacteria; Actinobacteridae; Actinomycetales; Streptomycineae; Streptomycetaceae; Streptomyces
0.541	XP_001258139	219.55	4.6e-68	Neosartorya fischeri	0.9952	Eukaryota; Fungi; Dikarya; Ascomycota; Pezizomycotina; Eurotiomycetes; Eurotiomycetidae; Eurotiales; Aspergillaceae; Neosartorya
0.51	WP_023417096	221.09	4.68e-68		1	Bacteria; Actinobacteria; Actinobacteridae; Actinomycetales; Streptomycineae; Streptomycetaceae
0.502	WP_023551701	220.32	5.06e-68	Streptomyces roseochromogenes	0.9905	Bacteria; Actinobacteria; Actinobacteridae; Actinomycetales; Streptomycineae; Streptomycetaceae; Streptomyces
0.529	WP_028797974	221.09	5.34e-68	Streptomyces purpureus	1	Bacteria; Actinobacteria; Actinobacteridae; Actinomycetales; Streptomycineae; Streptomycetaceae; Streptomyces
0.514	WP_020939216	220.32	5.63e-68	Streptomyces collinus	0.9952	Bacteria; Actinobacteria; Actinobacteridae; Actinomycetales; Streptomycineae; Streptomycetaceae; Streptomyces
0.529	WP_028851885	219.55	6.9e-68	Thermocrispum municipale	0.9905	Bacteria; Actinobacteria; Actinobacteridae; Actinomycetales; Pseudonocardineae; Pseudonocardiaceae; Thermocrispum
0.524	WP_020868460	221.09	7.43e-68	Streptomyces rapamycinicus	1	Bacteria; Actinobacteria; Actinobacteridae; Actinomycetales; Streptomycineae; Streptomycetaceae; Streptomyces
0.529	CDR06580	220.705	7.93e-68	Streptomyces iranensis	1	Bacteria; Actinobacteria; Actinobacteridae; Actinomycetales; Streptomycineae; Streptomycetaceae; Streptomyces
0.538	WP_020499760	220.705	8.27e-68	Sciscionella marina	0.9905	Bacteria; Actinobacteria; Actinobacteridae; Actinomycetales; Pseudonocardineae; Pseudonocardiaceae; Sciscionella
0.543	WP_016907451	220.705	1.01e-67	Streptomyces sulphureus	1	Bacteria; Actinobacteria; Actinobacteridae; Actinomycetales; Streptomycineae; Streptomycetaceae; Streptomyces
0.519	KDQ07276	219.164	1.22e-67	Botryobasidium botryosum	1	Eukaryota; Fungi; Dikarya; Basidiomycota; Agaricomycotina; Agaricomycetes; Cantharellales; Botryobasidiaceae; Botryobasidium
0.529	WP_016437971	219.55	1.87e-67	Streptomyces sp.	1	Bacteria; Actinobacteria; Actinobacteridae; Actinomycetales; Streptomycineae; Streptomycetaceae; Streptomyces
0.529	WP_026246394	218.779	2.22e-67	Streptomyces sp.	0.9952	Bacteria; Actinobacteria; Actinobacteridae; Actinomycetales; Streptomycineae; Streptomycetaceae; Streptomyces
0.514	WP_004937787	219.935	2.83e-67	Streptomyces mobaraensis	1	Bacteria; Actinobacteria; Actinobacteridae; Actinomycetales; Streptomycineae; Streptomycetaceae; Streptomyces
0.573	XP_007871155	218.394	2.85e-67	Gloeophyllum trabeum	0.981	Eukaryota; Fungi; Dikarya; Basidiomycota; Agaricomycotina; Agaricomycetes; Gloeophyllales; Gloeophyllaceae; Gloeophyllum
0.533	WP_009775330	218.009	3.33e-67	Janibacter sp.	1	Bacteria; Actinobacteria; Actinobacteridae; Actinomycetales; Micrococcineae; Intrasporangiaceae; Janibacter
0.533	WP_028803328	218.009	3.71e-67	Streptomyces sp.	0.9952	Bacteria; Actinobacteria; Actinobacteridae; Actinomycetales; Streptomycineae; Streptomycetaceae; Streptomyces
0.543	WP_019545061	219.164	4.17e-67	Streptomyces sulphureus	1	Bacteria; Actinobacteria; Actinobacteridae; Actinomycetales; Streptomycineae; Streptomycetaceae; Streptomyces
0.507	WP_027941502	218.009	4.27e-67	Amycolatopsis taiwanensis	0.9857	Bacteria; Actinobacteria; Actinobacteridae; Actinomycetales; Pseudonocardineae; Pseudonocardiaceae; Amycolatopsis
0.502	WP_020638475	218.394	4.72e-67	Amycolatopsis balhimycina	0.9952	Bacteria; Actinobacteria; Actinobacteridae; Actinomycetales; Pseudonocardineae; Pseudonocardiaceae; Amycolatopsis
